# Supplementary material for: Poly[(μ-β-hexa­cosa­oxidoocta­molybdato)tetra­kis­[3-(2-pyrid­yl)pyrazole]­dizinc(II)]
Source: Acta Crystallogr Sect E Struct Rep Online. 2010 Jul 3;66(Pt 8):m879. doi: 10.1107/S1600536810025286 (PMC3007580; doi:10.1107/S1600536810025286)
Supplement: Supplementary file 1 [file e-66-0m879-sup1.cif]

##############################################################################
###                                                                        ###
###        Electronic paper (Acta Crystallographica Section E)             ###
###                                                                        ###
##############################################################################
#                                                                            #
# This CIF contains the data in a paper accepted for publication in Acta     #
# Crystallographica Section E. It conforms to the requirements of Notes      #
# for Authors for Section E, and has been peer reviewed under the auspices   #
# of the IUCr Commission on Journals.                                        #
#                                                                            #
# Full details of the Crystallographic Information File format               #
# are given in the paper "The Crystallographic Information File (CIF):       #
# a New Standard Archive File for Crystallography" by S. R. Hall, F. H.      #
# Allen and I. D. Brown [Acta Cryst. (1991), A47, 655-685].                  #
#                                                                            #
# The current version of the core CIF dictionary is obtainable from          #
# ftp://ftp.iucr.org/pub/cif_core.dic. The current version number is 2.4.    #
#                                                                            #
# Software is freely available for graphical display of the structure(s) in  #
# this CIF.  For information consult the CIF home page http://www.iucr.org/  #
# cif/home.html                                                              #
#                                                                            #
# This file may be used for bona fide research purposes within the           #
# scientific community so long as proper attribution is given to the journal # 
# article from which it was obtained.                                        #
#                                                                            #
##############################################################################
                                             
data_global
_audit_creation_method     'form.cif (version 2.0)'
_journal_data_validation_number     ?
_journal_date_recd_electronic     2010-06-19
_journal_date_accepted     2010-06-28
_journal_name_full     'Acta Crystallographica, Section E'
_journal_year     2010
_journal_volume     66
_journal_issue      8
_journal_page_first     m879
_journal_page_last     m879
_journal_paper_category     QM
_journal_coeditor_code     HB5511
_publ_contact_author_name     'Prof. Dr. Hao, Lujiang'
_publ_contact_author_address
;
      Shandong  Provincial  Key  Laboratory  of Microbial  Engineering,
      Shandong Institute of Light Industry,
      Jinan 250353,
      People's Republic of China
;
_publ_contact_author_email     'lujianghao001@yahoo.com.cn'
_publ_contact_author_fax     '0086-531-66778061'
_publ_contact_author_phone     '0086-531-66778061'
_publ_section_title
;\
Poly[(\m-\b-hexacosaoxidooctamolybdato)tetrakis[3-(2-\
pyridyl)pyrazole]dizinc(II)]
;
loop_
    _publ_author_name
    _publ_author_address
    'Hao, Lujiang'
;   Shandong Provincial Key Laboratory of Microbial Engineering,
   Shandong Institute of Light Industry,
   Jinan 250353,
   People's Republic of China
;
    'Liu, Bo'
;   Shandong Provincial Key Laboratory of Microbial Engineering,
   Shandong Institute of Light Industry,
   Jinan 250353,
   People's Republic of China
;
data_I
_audit_creation_method     SHELXL-97
_chemical_name_systematic
;
Poly[(\m-\b-hexacosaoxidooctamolybdato)tetrakis[3-
(2-pyridyl)pyrazole]dizinc(II)]
;
_chemical_name_common     ?
_chemical_formula_moiety     'C16 H14 Mo4 N6 O13 Zn'
_chemical_formula_sum     'C16 H14 Mo4 N6 O13 Zn'
_chemical_formula_iupac     '[Mo8 Zn2 O26 (C8 H7 N3)4]'
_chemical_formula_weight     947.46
_chemical_melting_point     ?
_symmetry_cell_setting     triclinic
_symmetry_space_group_name_H-M     'P -1'
_symmetry_space_group_name_Hall     '-P 1'
loop_
    _symmetry_equiv_pos_as_xyz
    'x, y, z'
    '-x, -y, -z'
_cell_length_a     10.0791(8)
_cell_length_b     11.5339(10)
_cell_length_c     11.6078(10)
_cell_angle_alpha     89.0070(10)
_cell_angle_beta     74.7310(10)
_cell_angle_gamma     74.6230(10)
_cell_volume     1253.19(18)
_cell_formula_units_Z     2
_cell_measurement_reflns_used     6222
_cell_measurement_theta_min     2.18
_cell_measurement_theta_max     27.36
_cell_measurement_temperature     296(2)
_exptl_crystal_description     block
_exptl_crystal_colour     colorless
_exptl_crystal_size_max     0.12
_exptl_crystal_size_mid     0.10
_exptl_crystal_size_min     0.08
_exptl_crystal_density_diffrn     2.511
_exptl_crystal_density_meas     ?
_exptl_crystal_density_method     'not measured'
_exptl_crystal_F_000     908
_exptl_absorpt_coefficient_mu     2.967
_exptl_absorpt_correction_type     multi-scan
_exptl_absorpt_process_details     '(SADABS; Bruker, 2001)'
_exptl_absorpt_correction_T_min     0.717
_exptl_absorpt_correction_T_max     0.797
_exptl_special_details
;
;
_diffrn_ambient_temperature     296(2)
_diffrn_radiation_type     MoK\a
_diffrn_radiation_wavelength     0.71073
_diffrn_radiation_source     'fine-focus sealed tube'
_diffrn_radiation_monochromator     graphite
_diffrn_measurement_device_type     'Bruker APEXII CCD'
_diffrn_measurement_method     'phi and omega scans'
_diffrn_detector_area_resol_mean     ?
_diffrn_reflns_number     8795
_diffrn_reflns_av_R_equivalents     0.0153
_diffrn_reflns_av_sigmaI/netI     0.0220
_diffrn_reflns_theta_min     2.18
_diffrn_reflns_theta_max     25.00
_diffrn_reflns_theta_full     25.00
_diffrn_measured_fraction_theta_max     0.988
_diffrn_measured_fraction_theta_full     0.988
_diffrn_reflns_limit_h_min     -11
_diffrn_reflns_limit_h_max     11
_diffrn_reflns_limit_k_min     -13
_diffrn_reflns_limit_k_max     13
_diffrn_reflns_limit_l_min     -13
_diffrn_reflns_limit_l_max     13
_diffrn_standards_number     0
_diffrn_standards_interval_count     .
_diffrn_standards_interval_time     .
_diffrn_standards_decay_%     ?
_refine_special_details
;
Refinement of <i>F</i>^2^ against ALL reflections. The weighted <i>R</i>-factor
<i>wR</i> and goodness of fit <i>S</i> are based on <i>F</i>^2^, conventional
<i>R</i>-factors <i>R</i> are based on <i>F</i>, with <i>F</i> set to zero for
negative <i>F</i>^2^. The threshold expression of <i>F</i>^2^ >
\s(<i>F</i>^2^) is used only for calculating <i>R</i>-factors(gt) <i>etc</i>.
and is not relevant to the choice of reflections for refinement.
<i>R</i>-factors based on <i>F</i>^2^ are statistically about twice as large
as those based on <i>F</i>, and <i>R</i>- factors based on ALL data will be
even larger.
;
_reflns_number_total     4353
_reflns_number_gt     3927
_reflns_threshold_expression     I>2\s(I)
_refine_ls_structure_factor_coef     Fsqd
_refine_ls_matrix_type     full
_refine_ls_R_factor_all     0.0227
_refine_ls_R_factor_gt     0.0192
_refine_ls_wR_factor_gt     0.0561
_refine_ls_wR_factor_ref     0.0580
_refine_ls_goodness_of_fit_ref     0.999
_refine_ls_restrained_S_all     0.999
_refine_ls_number_reflns     4353
_refine_ls_number_parameters     361
_refine_ls_number_restraints     0
_refine_ls_hydrogen_treatment     constr
_refine_ls_weighting_scheme     calc
_refine_ls_weighting_details
         'calc w=1/[\s^2^(Fo^2^)+(0.0380P)^2^+0.1000P] where P=(Fo^2^+2Fc^2^)/3'
_atom_sites_solution_hydrogens     geom
_atom_sites_solution_primary     direct
_atom_sites_solution_secondary     difmap
_refine_ls_shift/su_max     0.001
_refine_ls_shift/su_mean     0.000
_refine_diff_density_max     0.498
_refine_diff_density_min     -0.458
_refine_ls_extinction_method     none
_refine_ls_extinction_coef     ?
loop_
    _atom_type_symbol
    _atom_type_description
    _atom_type_scat_dispersion_real
    _atom_type_scat_dispersion_imag
    _atom_type_scat_source
    'C' 'C' 0.0033 0.0016
                         'International Tables Vol C Tables 4.2.6.8 and 6.1.1.4'
    'H' 'H' 0.0000 0.0000
                         'International Tables Vol C Tables 4.2.6.8 and 6.1.1.4'
    'N' 'N' 0.0061 0.0033
                         'International Tables Vol C Tables 4.2.6.8 and 6.1.1.4'
    'Zn' 'Zn' 0.2839 1.4301
                         'International Tables Vol C Tables 4.2.6.8 and 6.1.1.4'
    'Mo' 'Mo' -1.6832 0.6857
                         'International Tables Vol C Tables 4.2.6.8 and 6.1.1.4'
    'O' 'O' 0.0106 0.0060
                         'International Tables Vol C Tables 4.2.6.8 and 6.1.1.4'
_computing_data_collection     'APEX2 (Bruker, 2004)'
_computing_cell_refinement     'SAINT-Plus (Bruker, 2001)'
_computing_data_reduction     'SAINT-Plus (Bruker, 2001)'
_computing_structure_solution     'SHELXS97 (Sheldrick, 2008)'
_computing_structure_refinement     'SHELXL97 (Sheldrick, 2008)'
_computing_molecular_graphics     'SHELXTL (Sheldrick, 2008)'
_computing_publication_material     'SHELXTL (Sheldrick, 2008)'
loop_
    _atom_site_type_symbol
    _atom_site_label
    _atom_site_fract_x
    _atom_site_fract_y
    _atom_site_fract_z
    _atom_site_U_iso_or_equiv
    _atom_site_adp_type
    _atom_site_calc_flag
    _atom_site_refinement_flags
    _atom_site_occupancy
    _atom_site_disorder_assembly
    _atom_site_disorder_group
    C C1 0.0264(4) -0.0590(3) 0.3713(3) 0.0412(8) Uani d . 1 . .
    H H1 -0.0334 -0.1045 0.4112 0.049 Uiso calc R 1 . .
    C C2 0.1715(4) -0.0950(3) 0.3361(3) 0.0423(8) Uani d . 1 . .
    H H2 0.2305 -0.1689 0.3471 0.051 Uiso calc R 1 . .
    C C3 0.2132(3) 0.0033(3) 0.2795(3) 0.0308(7) Uani d . 1 . .
    C C4 0.3522(3) 0.0215(3) 0.2193(3) 0.0325(7) Uani d . 1 . .
    C C5 0.4798(4) -0.0599(3) 0.2184(4) 0.0510(10) Uani d . 1 . .
    H H5 0.4822 -0.1305 0.2587 0.061 Uiso calc R 1 . .
    C C6 0.6048(4) -0.0338(4) 0.1556(4) 0.0607(11) Uani d . 1 . .
    H H6 0.6928 -0.0862 0.1550 0.073 Uiso calc R 1 . .
    C C7 0.5986(4) 0.0683(3) 0.0952(4) 0.0529(10) Uani d . 1 . .
    H H7 0.6820 0.0845 0.0499 0.063 Uiso calc R 1 . .
    C C8 0.4674(4) 0.1478(3) 0.1015(3) 0.0404(8) Uani d . 1 . .
    H H8 0.4636 0.2186 0.0613 0.048 Uiso calc R 1 . .
    C C9 0.2980(4) 0.5417(3) 0.0625(3) 0.0411(8) Uani d . 1 . .
    H H9 0.3472 0.6002 0.0569 0.049 Uiso calc R 1 . .
    C C10 0.2574(4) 0.4981(3) -0.0278(3) 0.0411(8) Uani d . 1 . .
    H H10 0.2728 0.5205 -0.1065 0.049 Uiso calc R 1 . .
    C C11 0.1880(3) 0.4130(3) 0.0236(3) 0.0289(7) Uani d . 1 . .
    C C12 0.1196(3) 0.3344(3) -0.0244(3) 0.0281(7) Uani d . 1 . .
    C C13 0.1012(4) 0.3425(3) -0.1379(3) 0.0379(8) Uani d . 1 . .
    H H13 0.1345 0.3977 -0.1891 0.045 Uiso calc R 1 . .
    C C14 0.0328(4) 0.2675(3) -0.1741(3) 0.0437(9) Uani d . 1 . .
    H H14 0.0176 0.2720 -0.2499 0.052 Uiso calc R 1 . .
    C C15 -0.0133(4) 0.1852(3) -0.0965(3) 0.0445(9) Uani d . 1 . .
    H H15 -0.0591 0.1331 -0.1197 0.053 Uiso calc R 1 . .
    C C16 0.0094(3) 0.1815(3) 0.0150(3) 0.0382(8) Uani d . 1 . .
    H H16 -0.0224 0.1264 0.0671 0.046 Uiso calc R 1 . .
    Mo Mo1 0.19711(2) 0.56897(2) 0.54612(2) 0.02158(8) Uani d . 1 . .
    Mo Mo2 0.39657(2) 0.68604(2) 0.68548(2) 0.02263(8) Uani d . 1 . .
    Mo Mo3 0.50488(2) 0.40073(2) 0.61961(2) 0.01958(8) Uani d . 1 . .
    Mo Mo4 0.30016(3) 0.27733(2) 0.48179(2) 0.02400(8) Uani d . 1 . .
    N N1 0.0993(3) 0.0933(2) 0.2815(2) 0.0324(6) Uani d . 1 . .
    N N2 -0.0148(3) 0.0536(2) 0.3381(2) 0.0381(7) Uani d . 1 . .
    H H2A -0.1023 0.0953 0.3510 0.046 Uiso calc R 1 . .
    N N3 0.3455(3) 0.1258(2) 0.1639(2) 0.0305(6) Uani d . 1 . .
    N N4 0.2540(3) 0.4845(2) 0.1601(2) 0.0366(6) Uani d . 1 . .
    H H4 0.2672 0.4973 0.2285 0.044 Uiso calc R 1 . .
    N N5 0.1867(3) 0.4047(2) 0.1388(2) 0.0305(6) Uani d . 1 . .
    N N6 0.0758(3) 0.2545(2) 0.0517(2) 0.0297(6) Uani d . 1 . .
    O O1 0.2356(2) 0.7884(2) 0.7426(2) 0.0368(5) Uani d . 1 . .
    O O2 0.4653(2) 0.64914(19) 0.80341(19) 0.0331(5) Uani d . 1 . .
    O O3 0.33613(19) 0.53414(17) 0.67987(16) 0.0213(4) Uani d . 1 . .
    O O4 0.32825(19) 0.67595(16) 0.51042(17) 0.0225(4) Uani d . 1 . .
    O O5 0.0610(2) 0.65481(19) 0.65921(19) 0.0317(5) Uani d . 1 . .
    O O6 0.1412(2) 0.5936(2) 0.42044(19) 0.0339(5) Uani d . 1 . .
    O O7 0.17612(19) 0.41424(17) 0.58213(17) 0.0254(4) Uani d . 1 . .
    O O8 0.41746(19) 0.44996(16) 0.44765(16) 0.0211(4) Uani d . 1 . .
    O O9 0.4158(2) 0.28943(18) 0.62220(17) 0.0266(5) Uani d . 1 . .
    O O10 0.5745(2) 0.37582(19) 0.73826(18) 0.0297(5) Uani d . 1 . .
    O O11 0.4944(2) 0.21251(17) 0.39605(18) 0.0273(5) Uani d . 1 . .
    O O12 0.2475(2) 0.1589(2) 0.5449(2) 0.0420(6) Uani d . 1 . .
    O O13 0.2277(2) 0.3041(2) 0.36228(19) 0.0341(5) Uani d . 1 . .
    Zn Zn1 0.13422(4) 0.25600(3) 0.21960(3) 0.02740(10) Uani d . 1 . .
loop_
    _atom_site_aniso_label
    _atom_site_aniso_U_11
    _atom_site_aniso_U_22
    _atom_site_aniso_U_33
    _atom_site_aniso_U_12
    _atom_site_aniso_U_13
    _atom_site_aniso_U_23
    C1 0.048(2) 0.044(2) 0.040(2) -0.0261(17) -0.0111(17) 0.0084(16)
    C2 0.046(2) 0.0324(18) 0.048(2) -0.0101(16) -0.0131(17) 0.0084(16)
    C3 0.0344(17) 0.0280(16) 0.0300(17) -0.0041(13) -0.0131(14) 0.0023(13)
    C4 0.0336(17) 0.0262(16) 0.0331(18) -0.0012(13) -0.0078(14) -0.0032(13)
    C5 0.036(2) 0.040(2) 0.067(3) 0.0012(16) -0.0104(19) 0.0034(18)
    C6 0.032(2) 0.059(3) 0.083(3) -0.0005(18) -0.012(2) -0.009(2)
    C7 0.032(2) 0.060(3) 0.060(3) -0.0160(19) 0.0035(18) -0.014(2)
    C8 0.043(2) 0.0435(19) 0.0363(19) -0.0196(16) -0.0052(16) -0.0066(16)
    C9 0.0412(19) 0.046(2) 0.042(2) -0.0223(16) -0.0122(16) 0.0092(17)
    C10 0.046(2) 0.047(2) 0.0305(18) -0.0184(17) -0.0050(16) 0.0082(16)
    C11 0.0260(15) 0.0356(17) 0.0223(16) -0.0061(13) -0.0043(13) 0.0060(13)
    C12 0.0264(15) 0.0320(16) 0.0208(15) -0.0024(13) -0.0029(12) 0.0010(13)
    C13 0.0412(19) 0.047(2) 0.0242(17) -0.0114(16) -0.0073(15) 0.0019(15)
    C14 0.044(2) 0.060(2) 0.0270(18) -0.0108(18) -0.0121(16) -0.0042(17)
    C15 0.043(2) 0.057(2) 0.036(2) -0.0182(17) -0.0093(16) -0.0108(17)
    C16 0.0377(19) 0.0397(18) 0.0362(19) -0.0122(15) -0.0060(15) 0.0000(15)
    Mo1 0.01351(13) 0.02965(14) 0.02125(14) -0.00523(10) -0.00454(10)
                                                                    -0.00102(11)
    Mo2 0.01700(13) 0.02952(14) 0.02131(14) -0.00717(10) -0.00387(10)
                                                                    -0.00267(11)
    Mo3 0.01706(13) 0.02553(14) 0.01692(14) -0.00626(10) -0.00557(10)
                                                                     0.00432(10)
    Mo4 0.02013(14) 0.03132(15) 0.02320(15) -0.01142(11) -0.00577(11)
                                                                     0.00101(11)
    N1 0.0256(14) 0.0352(14) 0.0321(15) -0.0045(11) -0.0044(11) 0.0072(12)
    N2 0.0281(14) 0.0484(17) 0.0360(16) -0.0103(13) -0.0057(12) 0.0060(13)
    N3 0.0287(14) 0.0313(14) 0.0297(14) -0.0063(11) -0.0065(12) -0.0038(11)
    N4 0.0402(16) 0.0406(16) 0.0350(16) -0.0123(13) -0.0190(13) 0.0053(13)
    N5 0.0354(15) 0.0327(14) 0.0291(14) -0.0136(12) -0.0142(12) 0.0077(11)
    N6 0.0308(14) 0.0314(13) 0.0254(14) -0.0067(11) -0.0068(11) -0.0008(11)
    O1 0.0228(11) 0.0454(13) 0.0374(13) -0.0042(10) -0.0043(10) -0.0099(11)
    O2 0.0352(12) 0.0417(13) 0.0285(12) -0.0151(10) -0.0138(10) -0.0011(10)
    O3 0.0159(9) 0.0299(10) 0.0185(10) -0.0075(8) -0.0037(8) -0.0001(8)
    O4 0.0180(10) 0.0262(10) 0.0225(10) -0.0049(8) -0.0055(8) 0.0011(8)
    O5 0.0178(10) 0.0401(12) 0.0350(13) -0.0079(9) -0.0027(9) -0.0080(10)
    O6 0.0283(12) 0.0461(13) 0.0326(12) -0.0124(10) -0.0151(10) 0.0049(10)
    O7 0.0188(10) 0.0348(11) 0.0227(11) -0.0119(9) -0.0010(8) -0.0010(9)
    O8 0.0180(10) 0.0270(10) 0.0184(10) -0.0067(8) -0.0045(8) 0.0020(8)
    O9 0.0264(11) 0.0325(11) 0.0230(11) -0.0107(9) -0.0076(9) 0.0069(9)
    O10 0.0295(11) 0.0393(12) 0.0229(11) -0.0090(9) -0.0120(9) 0.0058(9)
    O11 0.0235(11) 0.0266(10) 0.0309(12) -0.0083(8) -0.0042(9) 0.0008(9)
    O12 0.0392(13) 0.0435(14) 0.0482(15) -0.0243(11) -0.0070(11) 0.0069(11)
    O13 0.0256(11) 0.0489(13) 0.0283(12) -0.0060(10) -0.0116(10) -0.0073(10)
    Zn1 0.02716(19) 0.02776(19) 0.02265(19) -0.00265(14) -0.00377(15)
                                                                     0.00391(14)
_geom_special_details
;
All e.s.d.'s (except the e.s.d. in the dihedral angle between two l.s. planes)
are estimated using the full covariance matrix. The cell e.s.d.'s are taken
into account individually in the estimation of e.s.d.'s in distances, angles
and torsion angles; correlations between e.s.d.'s in cell parameters are only
used when they are defined by crystal symmetry. An approximate (isotropic)
treatment of cell e.s.d.'s is used for estimating e.s.d.'s involving l.s.
planes.
;
loop_
    _geom_bond_atom_site_label_1
    _geom_bond_atom_site_label_2
    _geom_bond_site_symmetry_2
    _geom_bond_distance
    _geom_bond_publ_flag
    C1 N2 . 1.337(4) ?
    C1 C2 . 1.359(5) ?
    C1 H1 . 0.9300 ?
    C2 C3 . 1.406(4) ?
    C2 H2 . 0.9300 ?
    C3 N1 . 1.324(4) ?
    C3 C4 . 1.459(4) ?
    C4 N3 . 1.348(4) ?
    C4 C5 . 1.375(4) ?
    C5 C6 . 1.384(5) ?
    C5 H5 . 0.9300 ?
    C6 C7 . 1.356(6) ?
    C6 H6 . 0.9300 ?
    C7 C8 . 1.380(5) ?
    C7 H7 . 0.9300 ?
    C8 N3 . 1.337(4) ?
    C8 H8 . 0.9300 ?
    C9 N4 . 1.334(4) ?
    C9 C10 . 1.369(5) ?
    C9 H9 . 0.9300 ?
    C10 C11 . 1.389(4) ?
    C10 H10 . 0.9300 ?
    C11 N5 . 1.336(4) ?
    C11 C12 . 1.470(4) ?
    C12 N6 . 1.344(4) ?
    C12 C13 . 1.377(4) ?
    C13 C14 . 1.371(5) ?
    C13 H13 . 0.9300 ?
    C14 C15 . 1.382(5) ?
    C14 H14 . 0.9300 ?
    C15 C16 . 1.370(5) ?
    C15 H15 . 0.9300 ?
    C16 N6 . 1.342(4) ?
    C16 H16 . 0.9300 ?
    Mo1 O6 . 1.691(2) ?
    Mo1 O5 . 1.721(2) ?
    Mo1 O7 . 1.8795(19) ?
    Mo1 O4 . 2.0000(19) ?
    Mo1 O8 . 2.2855(18) ?
    Mo1 O3 . 2.3153(18) ?
    Mo2 O2 . 1.690(2) ?
    Mo2 O1 . 1.706(2) ?
    Mo2 O11 2_666 1.8892(19) ?
    Mo2 O3 . 2.0089(19) ?
    Mo2 O8 2_666 2.3154(18) ?
    Mo2 O4 . 2.3248(19) ?
    Mo3 O10 . 1.6910(19) ?
    Mo3 O9 . 1.747(2) ?
    Mo3 O3 . 1.9424(18) ?
    Mo3 O4 2_666 1.9517(19) ?
    Mo3 O8 2_666 2.1294(18) ?
    Mo3 O8 . 2.3886(18) ?
    Mo4 O12 . 1.682(2) ?
    Mo4 O13 . 1.718(2) ?
    Mo4 O11 . 1.8985(19) ?
    Mo4 O7 . 1.9139(19) ?
    Mo4 O9 . 2.2644(19) ?
    N1 N2 . 1.354(3) ?
    N2 H2A . 0.8600 ?
    N4 N5 . 1.340(3) ?
    N4 H4 . 0.8600 ?
    O4 Mo3 2_666 1.9517(19) ?
    O5 Zn1 2_566 2.104(2) ?
    O8 Mo3 2_666 2.1294(18) ?
    O8 Mo2 2_666 2.3154(18) ?
    O11 Mo2 2_666 1.8892(19) ?
    Zn1 N1 . 2.081(3) y
    Zn1 N3 . 2.196(2) y
    Zn1 N5 . 2.065(2) y
    Zn1 N6 . 2.181(2) y
    Zn1 O5 2_566 2.104(2) y
    Zn1 O13 . 2.252(2) y
loop_
    _geom_angle_atom_site_label_1
    _geom_angle_atom_site_label_2
    _geom_angle_atom_site_label_3
    _geom_angle_site_symmetry_1
    _geom_angle_site_symmetry_3
    _geom_angle
    _geom_angle_publ_flag
    N2 C1 C2 . . 107.6(3) ?
    N2 C1 H1 . . 126.2 ?
    C2 C1 H1 . . 126.2 ?
    C1 C2 C3 . . 105.3(3) ?
    C1 C2 H2 . . 127.3 ?
    C3 C2 H2 . . 127.3 ?
    N1 C3 C2 . . 110.1(3) ?
    N1 C3 C4 . . 117.0(3) ?
    C2 C3 C4 . . 132.9(3) ?
    N3 C4 C5 . . 122.3(3) ?
    N3 C4 C3 . . 114.3(3) ?
    C5 C4 C3 . . 123.4(3) ?
    C4 C5 C6 . . 118.1(4) ?
    C4 C5 H5 . . 121.0 ?
    C6 C5 H5 . . 121.0 ?
    C7 C6 C5 . . 119.9(4) ?
    C7 C6 H6 . . 120.0 ?
    C5 C6 H6 . . 120.0 ?
    C6 C7 C8 . . 119.3(4) ?
    C6 C7 H7 . . 120.3 ?
    C8 C7 H7 . . 120.3 ?
    N3 C8 C7 . . 121.7(3) ?
    N3 C8 H8 . . 119.2 ?
    C7 C8 H8 . . 119.2 ?
    N4 C9 C10 . . 107.2(3) ?
    N4 C9 H9 . . 126.4 ?
    C10 C9 H9 . . 126.4 ?
    C9 C10 C11 . . 105.1(3) ?
    C9 C10 H10 . . 127.5 ?
    C11 C10 H10 . . 127.5 ?
    N5 C11 C10 . . 110.5(3) ?
    N5 C11 C12 . . 116.9(3) ?
    C10 C11 C12 . . 132.5(3) ?
    N6 C12 C13 . . 122.7(3) ?
    N6 C12 C11 . . 114.6(3) ?
    C13 C12 C11 . . 122.6(3) ?
    C14 C13 C12 . . 118.6(3) ?
    C14 C13 H13 . . 120.7 ?
    C12 C13 H13 . . 120.7 ?
    C13 C14 C15 . . 119.2(3) ?
    C13 C14 H14 . . 120.4 ?
    C15 C14 H14 . . 120.4 ?
    C14 C15 C16 . . 119.1(3) ?
    C14 C15 H15 . . 120.4 ?
    C16 C15 H15 . . 120.4 ?
    N6 C16 C15 . . 122.3(3) ?
    N6 C16 H16 . . 118.8 ?
    C15 C16 H16 . . 118.8 ?
    O6 Mo1 O5 . . 105.92(10) ?
    O6 Mo1 O7 . . 102.36(9) ?
    O5 Mo1 O7 . . 100.55(9) ?
    O6 Mo1 O4 . . 96.01(9) ?
    O5 Mo1 O4 . . 100.20(9) ?
    O7 Mo1 O4 . . 147.19(8) ?
    O6 Mo1 O8 . . 93.81(9) ?
    O5 Mo1 O8 . . 159.90(8) ?
    O7 Mo1 O8 . . 78.43(7) ?
    O4 Mo1 O8 . . 73.40(7) ?
    O6 Mo1 O3 . . 163.48(9) ?
    O5 Mo1 O3 . . 87.50(8) ?
    O7 Mo1 O3 . . 84.12(7) ?
    O4 Mo1 O3 . . 71.70(7) ?
    O8 Mo1 O3 . . 72.41(7) ?
    O2 Mo2 O1 . . 105.26(11) ?
    O2 Mo2 O11 . 2_666 102.35(9) ?
    O1 Mo2 O11 . 2_666 100.69(10) ?
    O2 Mo2 O3 . . 94.91(9) ?
    O1 Mo2 O3 . . 101.12(10) ?
    O11 Mo2 O3 2_666 . 147.40(8) ?
    O2 Mo2 O8 . 2_666 94.13(9) ?
    O1 Mo2 O8 . 2_666 160.27(9) ?
    O11 Mo2 O8 2_666 2_666 78.24(7) ?
    O3 Mo2 O8 . 2_666 73.08(7) ?
    O2 Mo2 O4 . . 163.06(9) ?
    O1 Mo2 O4 . . 87.52(9) ?
    O11 Mo2 O4 2_666 . 85.74(8) ?
    O3 Mo2 O4 . . 71.34(7) ?
    O8 Mo2 O4 2_666 . 72.75(6) ?
    O10 Mo3 O9 . . 104.53(10) ?
    O10 Mo3 O3 . . 102.49(9) ?
    O9 Mo3 O3 . . 96.90(9) ?
    O10 Mo3 O4 . 2_666 100.83(9) ?
    O9 Mo3 O4 . 2_666 96.38(9) ?
    O3 Mo3 O4 . 2_666 149.23(8) ?
    O10 Mo3 O8 . 2_666 99.20(9) ?
    O9 Mo3 O8 . 2_666 156.24(8) ?
    O3 Mo3 O8 . 2_666 78.72(7) ?
    O4 Mo3 O8 2_666 2_666 77.97(8) ?
    O10 Mo3 O8 . . 174.80(9) ?
    O9 Mo3 O8 . . 80.66(7) ?
    O3 Mo3 O8 . . 76.97(7) ?
    O4 Mo3 O8 2_666 . 77.98(7) ?
    O8 Mo3 O8 2_666 . 75.60(8) ?
    O12 Mo4 O13 . . 104.85(11) ?
    O12 Mo4 O11 . . 104.88(10) ?
    O13 Mo4 O11 . . 98.55(9) ?
    O12 Mo4 O7 . . 104.77(10) ?
    O13 Mo4 O7 . . 97.38(9) ?
    O11 Mo4 O7 . . 141.25(8) ?
    O12 Mo4 O9 . . 91.45(9) ?
    O13 Mo4 O9 . . 163.67(9) ?
    O11 Mo4 O9 . . 77.82(8) ?
    O7 Mo4 O9 . . 77.04(8) ?
    C3 N1 N2 . . 105.8(2) ?
    C3 N1 Zn1 . . 117.2(2) ?
    N2 N1 Zn1 . . 136.5(2) ?
    C1 N2 N1 . . 111.2(3) ?
    C1 N2 H2A . . 124.4 ?
    N1 N2 H2A . . 124.4 ?
    C8 N3 C4 . . 118.6(3) ?
    C8 N3 Zn1 . . 126.8(2) ?
    C4 N3 Zn1 . . 113.3(2) ?
    N5 N4 C9 . . 111.9(3) ?
    N5 N4 H4 . . 124.1 ?
    C9 N4 H4 . . 124.1 ?
    C11 N5 N4 . . 105.3(2) ?
    C11 N5 Zn1 . . 116.1(2) ?
    N4 N5 Zn1 . . 136.35(19) ?
    C12 N6 C16 . . 118.0(3) ?
    C12 N6 Zn1 . . 113.7(2) ?
    C16 N6 Zn1 . . 128.2(2) ?
    Mo3 O3 Mo2 . . 108.99(8) ?
    Mo3 O3 Mo1 . . 110.34(8) ?
    Mo2 O3 Mo1 . . 104.40(8) ?
    Mo3 O4 Mo1 2_666 . 108.87(9) ?
    Mo3 O4 Mo2 2_666 . 109.70(8) ?
    Mo1 O4 Mo2 . . 104.35(8) ?
    Mo1 O5 Zn1 . 2_566 167.30(12) ?
    Mo1 O7 Mo4 . . 119.86(10) ?
    Mo3 O8 Mo1 2_666 . 93.40(7) ?
    Mo3 O8 Mo2 2_666 2_666 92.63(7) ?
    Mo1 O8 Mo2 . 2_666 163.58(9) ?
    Mo3 O8 Mo3 2_666 . 104.40(8) ?
    Mo1 O8 Mo3 . . 97.00(7) ?
    Mo2 O8 Mo3 2_666 . 96.26(6) ?
    Mo3 O9 Mo4 . . 120.70(9) ?
    Mo2 O11 Mo4 2_666 . 120.57(10) ?
    Mo4 O13 Zn1 . . 155.18(13) ?
    N5 Zn1 N1 . . 172.65(10) ?
    N5 Zn1 O5 . 2_566 98.46(9) ?
    N1 Zn1 O5 . 2_566 88.41(9) ?
    N5 Zn1 N6 . . 76.74(10) ?
    N1 Zn1 N6 . . 99.31(10) ?
    O5 Zn1 N6 2_566 . 102.52(9) ?
    N5 Zn1 N3 . . 98.82(10) ?
    N1 Zn1 N3 . . 75.45(10) ?
    O5 Zn1 N3 2_566 . 155.52(9) ?
    N6 Zn1 N3 . . 98.23(9) ?
    N5 Zn1 O13 . . 84.54(9) ?
    N1 Zn1 O13 . . 98.92(9) ?
    O5 Zn1 O13 2_566 . 83.37(8) ?
    N6 Zn1 O13 . . 160.98(9) ?
    N3 Zn1 O13 . . 81.16(8) ?
loop_
    _geom_hbond_atom_site_label_D
    _geom_hbond_atom_site_label_H
    _geom_hbond_atom_site_label_A
    _geom_hbond_site_symmetry_A
    _geom_hbond_distance_DH
    _geom_hbond_distance_HA
    _geom_hbond_distance_DA
    _geom_hbond_angle_DHA
    N2 H2A O1 2_566 0.86 2.13 2.835(3) 139
    N4 H4 O6 . 0.86 2.38 3.094(4) 141
    N4 H4 O10 2_666 0.86 2.53 3.097(3) 124
