# Supplementary material for: Poly[(μ-β-hexa­cosa­oxidoocta­molybdato)tetra­kis­[3-(2-pyrid­yl)pyrazole]­dizinc(II)]
Source: Acta Crystallogr Sect E Struct Rep Online. 2010 Jul 3;66(Pt 8):m879. doi: 10.1107/S1600536810025286 (PMC3007580; doi:10.1107/S1600536810025286)
Supplement: Supplementary file 2 [file e-66-0m879-Isup2.hkl]

# 
# h,k,l, Fc-squared, Fo-squared, sigma(Fo-squared) and status flag 
# 
data_I
_shelx_title ' p-1 in P-1' 
_shelx_refln_list_code          4 
_shelx_F_calc_maximum      327.85 
_exptl_crystal_F_000       908.00 
_reflns_d_resolution_high  0.8409 
 
loop_ 
 _symmetry_equiv_pos_as_xyz 
 'x, y, z' 
 '-x, -y, -z' 
 
_cell_length_a    10.0791 
_cell_length_b    11.5339 
_cell_length_c    11.6078 
_cell_angle_alpha  89.007 
_cell_angle_beta   74.731 
_cell_angle_gamma  74.623 
 
_shelx_F_squared_multiplier     1.000 
 
loop_ 
 _refln_index_h 
 _refln_index_k 
 _refln_index_l 
 _refln_F_squared_calc 
 _refln_F_squared_meas 
 _refln_F_squared_sigma 
 _refln_observed_status 
   1   0   0     8286.61     8680.15    146.84 o 
   2   0   0      229.45      285.09     10.02 o 
   3   0   0     7863.45     8255.68    173.12 o 
   4   0   0      461.92      512.96     18.58 o 
   5   0   0       24.79       33.84      4.19 o 
   6   0   0     3205.53     3077.41     61.18 o 
   7   0   0      138.48      136.29     14.28 o 
   8   0   0      161.98      140.58     15.67 o 
   9   0   0     2087.74     2099.51     59.01 o 
  10   0   0     9303.60     9092.92    154.06 o 
  11   0   0     2371.02     2390.16     75.46 o 
 -10   1   0      883.83      883.42     41.03 o 
  -9   1   0     1493.15     1382.88     47.85 o 
  -8   1   0      793.49      798.02     49.46 o 
  -7   1   0     2756.49     2801.98     62.53 o 
  -6   1   0    18591.32    18043.63    231.52 o 
  -5   1   0     1200.45     1266.96     24.42 o 
  -4   1   0     3870.13     3944.57     49.40 o 
  -3   1   0     4703.97     5091.18     56.97 o 
  -2   1   0    20044.22    20115.19    187.93 o 
  -1   1   0    20904.70    20866.20    192.46 o 
   1   1   0       17.02       37.73      4.08 o 
   2   1   0      911.41     1090.80     20.54 o 
   3   1   0    26279.50    26387.17    432.38 o 
   4   1   0    11983.82    11242.95    190.18 o 
   5   1   0      413.61      398.52     22.94 o 
   6   1   0     5569.34     5567.71    131.55 o 
   7   1   0      367.93      373.64     21.49 o 
   8   1   0      122.42      119.26     14.37 o 
   9   1   0      810.33      753.23     34.52 o 
  10   1   0     6058.10     5682.88    110.93 o 
  11   1   0      456.27      518.09     33.48 o 
 -10   2   0      322.25      309.40     26.56 o 
  -9   2   0        1.18        2.04      9.79 o 
  -8   2   0     1370.85     1265.25     43.54 o 
  -7   2   0     5149.04     5094.63     99.94 o 
  -6   2   0     5103.71     5322.62     92.30 o 
  -5   2   0     3430.86     3584.12     50.59 o 
  -4   2   0      167.29      177.89      9.86 o 
  -3   2   0      201.08      156.10      8.19 o 
  -2   2   0     5811.29     6238.50     67.19 o 
  -1   2   0     2218.68     2057.23     26.46 o 
   0   2   0     5970.62     6099.58     74.61 o 
   1   2   0     4099.86     4274.81     54.79 o 
   2   2   0     2586.65     2554.38     38.67 o 
   3   2   0    15437.09    15600.12    149.11 o 
   4   2   0    11643.75    11102.01    195.28 o 
   5   2   0     3590.91     3755.65     63.81 o 
   6   2   0        9.09        5.05      6.60 o 
   7   2   0     6402.39     6309.52    146.84 o 
   8   2   0        8.67       30.56     10.00 o 
   9   2   0      428.78      502.03     28.09 o 
  10   2   0      100.54      106.11     16.93 o 
  11   2   0      234.25      210.12     23.36 o 
 -10   3   0      643.46      721.36     69.34 o 
  -9   3   0      305.77      330.37     25.96 o 
  -8   3   0       95.54      103.80     15.93 o 
  -7   3   0     1787.50     1704.16     50.09 o 
  -6   3   0      708.90      700.81     22.06 o 
  -5   3   0       94.90       91.63      9.89 o 
  -4   3   0     3348.86     3248.29     47.28 o 
  -3   3   0     1181.71     1138.53     23.12 o 
  -2   3   0       91.87       86.68     10.20 o 
  -1   3   0    38796.91    37366.89    342.01 o 
   0   3   0    14227.04    14405.37    169.08 o 
   1   3   0     4025.03     4088.20     79.54 o 
   2   3   0    14798.98    15069.13    233.34 o 
   3   3   0      109.30      187.31     15.79 o 
   4   3   0     4532.76     4661.86     53.58 o 
   5   3   0       52.83       48.21      4.39 o 
   6   3   0     5593.13     5690.26     90.49 o 
   7   3   0     7282.14     7383.48    115.01 o 
   8   3   0       59.07       73.29     11.88 o 
   9   3   0     3222.63     3283.77     73.91 o 
  10   3   0     2636.11     2550.78     67.39 o 
  11   3   0      131.70      142.24     19.82 o 
  -9   4   0        8.42        0.84     10.00 o 
  -8   4   0     2096.73     2044.03     60.54 o 
  -7   4   0    10439.46    10425.66    162.48 o 
  -6   4   0     1892.35     1881.97     40.02 o 
  -5   4   0      542.63      497.80     18.86 o 
  -4   4   0      498.58      464.49     17.05 o 
  -3   4   0      269.33      260.37     25.32 o 
  -2   4   0      197.85      196.39      9.77 o 
  -1   4   0    11636.19    11078.70    113.03 o 
   0   4   0      208.12      200.95      7.94 o 
   1   4   0      190.35      197.48      6.79 o 
   2   4   0    33629.99    33772.32    438.19 o 
   3   4   0    39105.40    38866.05    736.49 o 
   4   4   0     4303.74     4204.64     64.24 o 
   5   4   0       60.82       55.95      6.70 o 
   6   4   0       18.93       10.79      8.16 o 
   7   4   0      477.20      494.36     24.15 o 
   8   4   0     1160.52     1082.66     37.48 o 
   9   4   0     2411.56     2333.43     60.56 o 
  10   4   0      429.74      430.04     27.37 o 
  11   4   0     1061.51     1000.68     43.26 o 
  -9   5   0       11.86       21.04     13.64 o 
  -8   5   0     2682.24     2625.70     71.84 o 
  -7   5   0     7310.12     7461.86    131.37 o 
  -6   5   0      258.63      229.62     15.35 o 
  -5   5   0      258.77      248.71     20.22 o 
  -4   5   0    12453.15    12489.35    138.55 o 
  -3   5   0     4094.04     3930.21     69.45 o 
  -2   5   0      377.07      396.97     14.51 o 
  -1   5   0     1493.95     1536.63     32.90 o 
   0   5   0      201.17      198.17     10.89 o 
   1   5   0      813.47      812.46     21.92 o 
   2   5   0     8686.04     8444.50    112.48 o 
   3   5   0    58556.11    59269.21    718.20 o 
   4   5   0     4174.12     4411.71     81.78 o 
   5   5   0      187.04      219.31     10.39 o 
   6   5   0    23814.47    24023.63    776.03 o 
   7   5   0     3552.60     3666.62     70.89 o 
   8   5   0     1198.28     1219.48     39.58 o 
   9   5   0       18.83       41.07     11.75 o 
  10   5   0       25.42       53.89     30.59 o 
  11   5   0      143.65      160.81     20.19 o 
  -8   6   0       34.53       21.41     13.26 o 
  -7   6   0        8.87        9.27     11.47 o 
  -6   6   0      189.61      175.36     14.63 o 
  -5   6   0      121.33      140.80     14.92 o 
  -4   6   0     3778.13     3789.64     60.04 o 
  -3   6   0    12612.07    12540.45    138.88 o 
  -2   6   0      283.04      291.65     14.11 o 
  -1   6   0     2749.00     2781.03     42.51 o 
   0   6   0     9624.59     9347.50    100.94 o 
   1   6   0      207.40      229.64      9.13 o 
   2   6   0       30.55       26.37      5.08 o 
   3   6   0    12742.52    13362.56    314.80 o 
   4   6   0      577.10      638.07     16.74 o 
   5   6   0     8945.07     9123.85    155.78 o 
   6   6   0    29565.89    29754.81    838.75 o 
   7   6   0     1057.87     1161.24     51.50 o 
   8   6   0      884.13      912.35     34.11 o 
   9   6   0      861.32      887.19     54.05 o 
  10   6   0      677.48      650.60     49.97 o 
  11   6   0       30.70       46.91     20.40 o 
  -7   7   0       21.01       37.05     15.09 o 
  -6   7   0      483.59      469.06     22.79 o 
  -5   7   0     2086.12     2109.28     51.58 o 
  -4   7   0       95.66      103.57     11.51 o 
  -3   7   0     2600.39     2640.15     47.66 o 
  -2   7   0     3146.38     3166.36     51.21 o 
  -1   7   0     6855.45     6768.31     83.33 o 
   0   7   0    11404.48    11017.90    145.53 o 
   1   7   0     2542.21     2404.06     43.09 o 
   2   7   0     6777.79     6626.62    100.94 o 
   3   7   0      317.71      305.83     26.51 o 
   4   7   0      285.94      279.45     16.93 o 
   5   7   0      500.87      604.09     81.07 o 
   6   7   0     1853.71     1931.42     71.38 o 
   7   7   0       57.75       97.90     19.38 o 
   8   7   0       64.21       74.44     19.38 o 
   9   7   0     1691.95     1680.56     77.50 o 
  10   7   0     4751.59     4544.03    141.75 o 
  11   7   0      176.10      176.42     31.61 o 
  -7   8   0      606.36      612.84     36.88 o 
  -6   8   0        1.25       -3.62      8.94 o 
  -5   8   0     6271.82     6221.97     93.17 o 
  -4   8   0      849.80      811.12     37.35 o 
  -3   8   0      626.13      650.88     23.92 o 
  -2   8   0      290.77      328.16     16.46 o 
  -1   8   0     5377.41     5008.22     87.21 o 
   0   8   0     1405.75     1360.83     38.92 o 
   1   8   0     1591.67     1673.39     43.58 o 
   2   8   0     2073.24     2405.89    184.58 o 
   3   8   0       19.72       30.59      8.65 o 
   4   8   0     1117.42     1129.17     35.24 o 
   5   8   0    10211.62    10123.66    145.79 o 
   6   8   0     1689.65     1816.18     72.40 o 
   7   8   0        5.16       19.38     12.24 o 
   8   8   0       20.43       40.79     17.34 o 
   9   8   0     1312.08     1321.60     70.36 o 
  10   8   0     3199.92     3198.97    119.31 o 
  -6   9   0      133.68      140.93     19.74 o 
  -5   9   0     1422.47     1531.66     50.83 o 
  -4   9   0     3526.79     3457.76     87.70 o 
  -3   9   0      356.30      341.65     24.15 o 
  -2   9   0      236.41      265.76     20.54 o 
  -1   9   0     5143.25     5173.85     93.36 o 
   0   9   0      629.44      596.30     27.03 o 
   1   9   0     1418.27     1427.58     42.18 o 
   2   9   0      505.89      482.34     35.69 o 
   3   9   0     1735.83     1722.90     47.23 o 
   4   9   0      314.06      311.25     26.00 o 
   5   9   0     9584.81     9663.39    145.57 o 
   6   9   0     2165.46     2314.84     85.66 o 
   7   9   0      116.04      162.14     26.51 o 
   8   9   0     1346.64     1327.72     69.34 o 
   9   9   0      457.86      523.13     46.91 o 
  10   9   0       99.69      110.13     26.51 o 
  -5  10   0       15.24       28.04     14.42 o 
  -4  10   0      969.69      926.65     40.38 o 
  -3  10   0        4.61       -2.15      9.56 o 
  -2  10   0      604.49      611.00     55.07 o 
  -1  10   0    11678.26    11283.46    169.04 o 
   0  10   0      465.16      472.87     27.03 o 
   1  10   0       29.02       48.19     11.88 o 
   2  10   0      140.80      138.11     16.93 o 
   3  10   0      632.08      635.84     37.73 o 
   4  10   0      766.77      779.26     33.15 o 
   5  10   0       28.58       45.82     11.16 o 
   6  10   0      222.20      348.76     35.69 o 
   7  10   0      669.34      702.61     49.97 o 
   8  10   0     2622.60     2740.08    105.03 o 
   9  10   0     6907.70     7012.85    192.73 o 
  -4  11   0      112.26       73.62     16.93 o 
  -3  11   0        2.75        4.61     11.16 o 
  -2  11   0     1327.33     1384.60     49.03 o 
  -1  11   0     2107.22     1923.95     57.29 o 
   0  11   0      343.42      365.94     48.95 o 
   1  11   0      610.72      630.69     32.08 o 
   2  11   0      867.74      845.72     39.77 o 
   3  11   0     4587.19     4565.44    133.59 o 
   4  11   0        5.06       16.66     10.74 o 
   5  11   0     1557.77     1524.84     50.08 o 
   6  11   0     1263.19     1185.97     65.26 o 
   7  11   0      175.73      190.69     29.57 o 
   8  11   0     1098.84      927.98     62.21 o 
   9  11   0     4256.36     3972.96    138.69 o 
  -2  12   0     1195.35     1222.95     67.81 o 
  -1  12   0     1379.56     1430.46     51.18 o 
   0  12   0      749.18      710.89     55.07 o 
   1  12   0       14.74        7.31     17.85 o 
   2  12   0     1697.46     1668.87     54.67 o 
   3  12   0     5933.36     5764.45    112.04 o 
   4  12   0     1446.38     1429.21     51.55 o 
   5  12   0      222.80      216.88     22.35 o 
   6  12   0     1434.67     1497.00     76.48 o 
   7  12   0       18.02       15.30     18.36 o 
   8  12   0      384.57      341.62     42.83 o 
   0  13   0      177.58      146.96     20.91 o 
   1  13   0     1290.87     1237.71     60.17 o 
   2  13   0      220.90      217.58     26.00 o 
   3  13   0      112.46      147.20     20.54 o 
   4  13   0       37.30       55.07     23.45 o 
   5  13   0      389.56      398.89     30.29 o 
   6  13   0     1229.54     1151.30     69.34 o 
  -6 -13   1      231.30      221.29     35.69 o 
  -5 -13   1      523.64      526.20     33.89 o 
  -4 -13   1     1702.96     1768.25     85.66 o 
  -3 -13   1      112.32      119.56     19.47 o 
  -2 -13   1       20.45       16.80     12.19 o 
  -1 -13   1        0.10       21.67     26.00 o 
   0 -13   1      121.11      127.60     20.47 o 
  -7 -12   1        7.36       16.32     17.34 o 
  -6 -12   1      530.26      495.60     44.87 o 
  -5 -12   1     3299.11     3160.10     93.31 o 
  -4 -12   1     1934.11     1986.13     60.57 o 
  -3 -12   1        0.52       23.72     14.79 o 
  -2 -12   1       69.61       86.69     16.58 o 
  -1 -12   1      431.90      394.59     27.75 o 
   0 -12   1      111.76      114.66     18.36 o 
   1 -12   1       65.89       64.86     15.14 o 
   2 -12   1      408.77      367.08     30.59 o 
  -8 -11   1     2820.41     2841.04    112.17 o 
  -7 -11   1     1496.45     1413.38     74.44 o 
  -6 -11   1      314.79      308.99     35.69 o 
  -5 -11   1      132.53      142.20     18.36 o 
  -4 -11   1      124.55      137.62     16.84 o 
  -3 -11   1      216.54      184.63     19.47 o 
  -2 -11   1     1537.99     1485.53     48.97 o 
  -1 -11   1     1063.21      964.35     39.29 o 
   0 -11   1      180.78      174.59     19.47 o 
   1 -11   1     3791.47     3860.79    118.29 o 
   2 -11   1      135.09      135.55     18.03 o 
   3 -11   1        2.62        1.36     10.74 o 
   4 -11   1      504.01      451.16     33.14 o 
  -9 -10   1     3109.97     3163.28    120.33 o 
  -8 -10   1     3779.58     3893.42    129.51 o 
  -7 -10   1       24.94       21.41     16.32 o 
  -6 -10   1      541.49      606.75     45.89 o 
  -5 -10   1    10393.84    10314.70    157.41 o 
  -4 -10   1        0.26        4.83      8.27 o 
  -3 -10   1      503.50      466.81     26.31 o 
  -2 -10   1       16.68       42.30     16.32 o 
  -1 -10   1     3625.94     3585.87     75.67 o 
   0 -10   1       40.15       31.18     11.16 o 
   1 -10   1     5260.54     5201.91     97.99 o 
   2 -10   1     1443.02     1473.31     47.91 o 
   3 -10   1      767.64      778.81     57.11 o 
   4 -10   1      274.06      287.03     24.52 o 
   5 -10   1     1128.36     1118.94     45.41 o 
 -10  -9   1      176.38      151.94     31.61 o 
  -9  -9   1      578.58      629.19     50.99 o 
  -8  -9   1      450.74      420.14     39.77 o 
  -7  -9   1     1396.64     1412.36     69.34 o 
  -6  -9   1     7287.23     7202.53    176.42 o 
  -5  -9   1    18570.63    18627.41    243.95 o 
  -4  -9   1      410.09      463.24     61.19 o 
  -3  -9   1     1065.23     1043.71     39.77 o 
  -2  -9   1      251.46      248.73     19.10 o 
  -1  -9   1      146.69      174.81     25.49 o 
   0  -9   1      708.48      731.30     30.26 o 
   1  -9   1       44.03       62.82     12.26 o 
   2  -9   1      333.20      311.41     21.91 o 
   3  -9   1      102.68      104.12     15.49 o 
   4  -9   1     1326.30     1321.10     45.43 o 
   5  -9   1     8164.22     8309.39    116.43 o 
   6  -9   1      608.25      634.07     29.52 o 
 -10  -8   1      279.15      269.22     36.71 o 
  -9  -8   1       52.98       44.87     18.36 o 
  -8  -8   1       19.34       14.28     15.30 o 
  -7  -8   1      461.18      403.82     36.71 o 
  -6  -8   1     1312.75     1328.74     62.21 o 
  -5  -8   1     2125.24     2017.60     48.64 o 
  -4  -8   1      781.44      803.89     29.76 o 
  -3  -8   1      232.14      246.36     17.26 o 
  -2  -8   1    11373.56    11516.61    160.08 o 
  -1  -8   1    19239.11    18799.69    645.50 o 
   0  -8   1      497.86      488.10     23.43 o 
   1  -8   1     1644.78     1646.06     34.52 o 
   2  -8   1     1058.45     1062.48     28.62 o 
   3  -8   1      465.21      486.08     20.99 o 
   4  -8   1     2543.20     2599.76     51.56 o 
   5  -8   1     5983.64     5796.19     88.50 o 
   6  -8   1       11.13        2.19      9.19 o 
   7  -8   1      674.22      696.46     38.76 o 
 -10  -7   1      376.06      372.21     39.77 o 
  -9  -7   1       90.91      116.25     24.47 o 
  -8  -7   1      404.38      440.53     38.75 o 
  -7  -7   1     1141.13     1087.06     56.09 o 
  -6  -7   1     1806.75     1972.21     73.42 o 
  -5  -7   1     1206.37     1184.67     42.32 o 
  -4  -7   1       14.33       23.45     11.22 o 
  -3  -7   1      374.10      420.46     14.09 o 
  -2  -7   1    22671.31    21677.01    212.33 o 
  -1  -7   1     5437.83     5367.31    122.88 o 
   0  -7   1     3092.97     3116.67     71.80 o 
   1  -7   1     2390.21     2477.87     41.86 o 
   2  -7   1     2712.80     2642.98     45.51 o 
   3  -7   1      859.17      895.52     26.48 o 
   4  -7   1       22.68       36.96      8.35 o 
   5  -7   1      115.23      115.08     12.30 o 
   6  -7   1       87.84       66.09     13.51 o 
   7  -7   1      985.44      862.65     41.23 o 
   8  -7   1     2143.78     2122.43     68.51 o 
 -11  -6   1        2.99        9.18     15.30 o 
 -10  -6   1      142.65      158.06     28.55 o 
  -9  -6   1       24.59       11.49     10.74 o 
  -8  -6   1     6063.73     6184.15    107.58 o 
  -7  -6   1      110.12      106.43     12.98 o 
  -6  -6   1    19602.34    20037.68    254.43 o 
  -5  -6   1      410.63      431.78     14.93 o 
  -4  -6   1     1671.78     1684.13     29.35 o 
  -3  -6   1    12210.97    12611.99    177.07 o 
  -2  -6   1        2.01       30.45      4.80 o 
  -1  -6   1      794.35      834.16     25.24 o 
   0  -6   1       55.65       62.19      6.49 o 
   1  -6   1     8111.73     8104.97     92.78 o 
   2  -6   1     1223.08     1189.93     27.08 o 
   3  -6   1      264.21      299.80     19.23 o 
   4  -6   1     9658.00     9464.21    141.36 o 
   5  -6   1      667.71      712.07     24.75 o 
   6  -6   1      611.73      557.52     23.42 o 
   7  -6   1      776.63      818.25     39.06 o 
   8  -6   1      148.71      118.69     19.58 o 
 -11  -5   1      193.85      185.68     22.35 o 
 -10  -5   1       69.34      107.20     33.65 o 
  -9  -5   1      427.64      443.39     28.09 o 
  -8  -5   1      842.89      816.91     33.48 o 
  -7  -5   1     2923.51     2952.91     62.94 o 
  -6  -5   1     2879.46     2892.95     58.19 o 
  -5  -5   1       97.96      132.21     22.75 o 
  -4  -5   1     1202.53     1314.93     24.24 o 
  -3  -5   1    32340.50    33307.94    389.93 o 
  -2  -5   1    54713.29    54326.79    495.52 o 
  -1  -5   1     3932.19     3925.68     54.23 o 
   0  -5   1      791.87      808.22     19.60 o 
   1  -5   1     2799.65     2750.99     40.41 o 
   2  -5   1     3713.62     3548.52     77.21 o 
   3  -5   1       67.40       77.11      8.13 o 
   4  -5   1     7800.98     7535.63    115.45 o 
   5  -5   1       93.85      114.88     11.32 o 
   6  -5   1      130.42      132.85     15.21 o 
   7  -5   1     7636.38     7606.79    245.25 o 
   8  -5   1     3016.85     3064.49     86.17 o 
   9  -5   1     1064.73     1019.03     46.17 o 
 -11  -4   1       10.67       10.20     13.26 o 
 -10  -4   1      260.96      229.96     22.35 o 
  -9  -4   1     6642.60     6524.53    116.45 o 
  -8  -4   1     4195.99     4207.31     83.26 o 
  -7  -4   1       12.82       45.76     43.85 o 
  -6  -4   1     1358.88     1412.30     56.09 o 
  -5  -4   1      110.13      111.28      7.09 o 
  -4  -4   1     1679.85     1720.02     26.80 o 
  -3  -4   1    16974.57    16941.70    163.82 o 
  -2  -4   1    30495.98    29950.23    277.30 o 
  -1  -4   1     4577.74     4741.89     53.68 o 
   0  -4   1     6651.27     6691.44    136.24 o 
   1  -4   1    13957.05    12671.49    127.55 o 
   2  -4   1        5.40       33.69      8.18 o 
   3  -4   1      125.96      143.04      9.19 o 
   4  -4   1      145.14      152.88     10.64 o 
   5  -4   1      709.02      704.13     22.26 o 
   6  -4   1      208.21      198.48     13.13 o 
   7  -4   1     3882.13     3760.85     81.01 o 
   8  -4   1     5055.82     4779.07     98.71 o 
   9  -4   1      470.22      490.89     31.79 o 
 -11  -3   1        6.48       -8.50     12.75 o 
 -10  -3   1       68.79       71.71     15.39 o 
  -9  -3   1    10713.50    10327.51    160.79 o 
  -8  -3   1     6493.17     6448.91    114.21 o 
  -7  -3   1     4103.22     4042.07     76.43 o 
  -6  -3   1     2761.19     2635.31     58.13 o 
  -5  -3   1     4779.56     4887.79     77.87 o 
  -4  -3   1      102.04       83.98      7.37 o 
  -3  -3   1       56.52       59.53      9.18 o 
  -2  -3   1        8.91       19.88      4.45 o 
  -1  -3   1     2202.30     2313.53     29.17 o 
   0  -3   1    32865.48    32901.13    371.71 o 
   1  -3   1    38186.68    36676.43    336.30 o 
   2  -3   1     6070.43     5712.19     65.08 o 
   3  -3   1      665.03      748.95     25.82 o 
   4  -3   1     1228.49     1324.16     26.82 o 
   5  -3   1     5231.31     5256.83     98.55 o 
   6  -3   1       50.65       41.94      7.47 o 
   7  -3   1       13.46       23.85     10.02 o 
   8  -3   1     1141.51     1173.43     43.70 o 
   9  -3   1        3.90       -1.47      9.56 o 
  10  -3   1     1610.00     1585.69     56.19 o 
 -11  -2   1        2.35       -0.19     11.75 o 
 -10  -2   1      308.58      360.52     27.29 o 
  -9  -2   1     1413.74     1375.96     46.47 o 
  -8  -2   1        7.83        2.70      8.27 o 
  -7  -2   1       21.46       25.96      8.56 o 
  -6  -2   1     9494.56     9266.71    132.62 o 
  -5  -2   1     8632.27     8441.04    117.85 o 
  -4  -2   1      452.51      675.45     65.77 o 
  -3  -2   1     8477.14     8286.32    156.02 o 
  -2  -2   1     2961.29     2793.59     37.37 o 
  -1  -2   1     2789.00     2993.79     33.35 o 
   0  -2   1      178.43      175.57      5.89 o 
   1  -2   1    34333.53    34201.94    312.15 o 
   2  -2   1       11.95       28.85     11.85 o 
   3  -2   1     1288.99     1246.79     22.77 o 
   4  -2   1    11067.20    10746.43    150.40 o 
   5  -2   1    26135.14    25320.16    246.79 o 
   6  -2   1     5255.33     5247.04    167.75 o 
   7  -2   1     2057.13     2006.65     52.40 o 
   8  -2   1      688.01      653.99     31.34 o 
   9  -2   1      112.16      128.29     24.47 o 
  10  -2   1      739.43      685.67     36.44 o 
 -11  -1   1      392.01      385.62     29.33 o 
 -10  -1   1     2822.35     2672.41     71.21 o 
  -9  -1   1     2657.34     2646.15     67.28 o 
  -8  -1   1      158.56      176.85     17.26 o 
  -7  -1   1        3.08       20.79      9.29 o 
  -6  -1   1      229.14      252.12     17.26 o 
  -5  -1   1     3868.13     3769.28     65.57 o 
  -4  -1   1      351.56      414.98     16.54 o 
  -3  -1   1    12969.29    12858.07    366.09 o 
  -2  -1   1    10403.33     9894.11    118.95 o 
  -1  -1   1     1031.28     1023.89     24.98 o 
   0  -1   1    77070.94    69997.67   1742.25 o 
   1  -1   1    14196.59    14159.86    132.81 o 
   2  -1   1     2194.06     2358.02     29.52 o 
   3  -1   1      207.19      248.29     16.94 o 
   4  -1   1    17872.18    17943.72    292.16 o 
   5  -1   1     2790.77     2695.90     40.11 o 
   6  -1   1     1807.03     1658.87     42.68 o 
   7  -1   1     1335.62     1305.36     40.35 o 
   8  -1   1      137.50      145.40     16.40 o 
   9  -1   1       65.94       69.69     14.37 o 
  10  -1   1     2391.52     2360.56     67.07 o 
  11  -1   1     1202.79     1216.79     50.02 o 
 -10   0   1     3698.41     3634.51     87.70 o 
  -9   0   1     5460.86     5295.63    103.32 o 
  -8   0   1      128.55      113.58     14.94 o 
  -7   0   1     2894.39     2859.28     62.94 o 
  -6   0   1    18259.46    17736.44    237.60 o 
  -5   0   1      573.33      629.06     55.25 o 
  -4   0   1     1613.67     1728.65     30.00 o 
  -3   0   1      236.53      317.14     12.92 o 
  -2   0   1    27296.35    27092.68    305.95 o 
  -1   0   1    15212.04    15274.91    213.13 o 
   1   0   1     7802.46     8246.96     97.69 o 
   2   0   1     1771.78     1734.66     27.15 o 
   3   0   1     6905.57     6601.39     69.39 o 
   4   0   1     5032.33     4809.85     99.91 o 
   5   0   1     1152.05     1160.81     21.70 o 
   6   0   1     1174.82     1149.89     23.05 o 
   7   0   1        4.48       22.92     17.85 o 
   8   0   1     3673.71     3656.42    107.58 o 
   9   0   1       14.93       34.67     12.01 o 
  10   0   1     8221.13     8292.71    144.02 o 
  11   0   1     1557.38     1541.96     79.54 o 
 -10   1   1      775.50      769.13     38.45 o 
  -9   1   1      120.96      148.42     29.06 o 
  -8   1   1     3553.72     3423.51     75.46 o 
  -7   1   1     3933.95     3882.86     77.63 o 
  -6   1   1    22105.16    21070.17    365.07 o 
  -5   1   1     1995.93     1948.13     35.75 o 
  -4   1   1      630.79      661.06     15.65 o 
  -3   1   1     1909.32     2089.17     30.12 o 
  -2   1   1    17044.93    17551.87    165.73 o 
  -1   1   1     1061.07     1101.36     15.61 o 
   0   1   1       48.58       36.71      4.08 o 
   1   1   1    16194.10    16293.91    345.19 o 
   2   1   1       76.69       66.25      6.74 o 
   3   1   1    29990.03    29943.29    276.07 o 
   4   1   1    22195.96    19984.23    190.59 o 
   5   1   1     1977.22     2338.91     33.70 o 
   6   1   1       87.58       86.55      6.50 o 
   7   1   1     3504.97     3517.44     69.12 o 
   8   1   1        3.03        1.21      6.95 o 
   9   1   1      400.04      397.87     25.41 o 
  10   1   1     2634.21     2566.14     68.46 o 
  11   1   1        2.61        5.27     10.44 o 
 -10   2   1       12.27       24.71     12.60 o 
  -9   2   1      465.15      433.66     28.31 o 
  -8   2   1       14.43       28.00     11.75 o 
  -7   2   1      899.72      909.24     35.13 o 
  -6   2   1     3269.40     3252.45     67.19 o 
  -5   2   1     4644.69     4724.76     61.52 o 
  -4   2   1        0.92        6.58      4.14 o 
  -3   2   1    19090.85    18098.35    183.93 o 
  -2   2   1    60687.17    58737.24    579.60 o 
  -1   2   1    18863.16    18877.05    176.95 o 
   0   2   1     1309.65     1228.25     16.79 o 
   1   2   1      481.25      450.08     11.88 o 
   2   2   1       15.48       27.07      3.11 o 
   3   2   1    18030.93    17312.15    216.61 o 
   4   2   1     4970.26     4331.40    106.12 o 
   5   2   1     1830.09     1956.31     35.52 o 
   6   2   1     5159.51     5196.87     83.98 o 
   7   2   1     8331.14     8294.58    124.72 o 
   8   2   1     4441.41     4278.93    107.07 o 
   9   2   1      508.23      497.35     28.01 o 
  10   2   1      479.44      455.60     44.36 o 
  11   2   1       12.51       17.19     22.94 o 
  -9   3   1     1224.04     1197.86     46.90 o 
  -8   3   1       11.92        4.86      9.05 o 
  -7   3   1     5643.43     5596.87    122.37 o 
  -6   3   1        3.05       51.59     37.22 o 
  -5   3   1     1210.05     1273.90     28.26 o 
  -4   3   1      708.19      697.59     19.16 o 
  -3   3   1    73982.33    73573.91    667.06 o 
  -2   3   1     8345.38     8141.17     87.45 o 
  -1   3   1     6506.85     6543.13     70.24 o 
   0   3   1      459.59      426.23     10.32 o 
   1   3   1    12388.58    12869.30    214.15 o 
   2   3   1     1469.18     1435.81     27.40 o 
   3   3   1      117.40      118.19     14.44 o 
   4   3   1      615.91      640.42     15.22 o 
   5   3   1      395.32      394.50     12.77 o 
   6   3   1     1193.62     1113.38     22.74 o 
   7   3   1    12408.22    12241.42    168.01 o 
   8   3   1    11666.23    11579.70    166.21 o 
   9   3   1      301.03      336.66     23.07 o 
  10   3   1      167.74      151.14     21.41 o 
  11   3   1     3097.40     3059.03     77.87 o 
  -9   4   1     2548.58     2458.93     88.72 o 
  -8   4   1      696.22      767.46     37.89 o 
  -7   4   1     7797.43     8029.84    135.41 o 
  -6   4   1        4.90       19.30     13.26 o 
  -5   4   1      391.76      382.37     18.28 o 
  -4   4   1     4143.57     4220.35     59.44 o 
  -3   4   1       20.85       51.96      8.40 o 
  -2   4   1      279.55      321.89     12.50 o 
  -1   4   1      686.05      704.25     22.02 o 
   0   4   1     2095.79     1995.45     28.50 o 
   1   4   1     7725.11     7639.14     99.85 o 
   2   4   1     1101.78     1214.67     27.40 o 
   3   4   1    29639.94    29555.21    413.58 o 
   4   4   1       79.06       69.18      7.10 o 
   5   4   1      649.30      600.51     26.65 o 
   6   4   1     2255.83     2209.71     42.76 o 
   7   4   1      374.86      398.96     21.26 o 
   8   4   1     1072.77     1020.82     62.71 o 
   9   4   1      904.65      877.15     35.31 o 
  10   4   1     3114.50     3157.81     75.33 o 
  11   4   1     2411.51     2280.82     66.33 o 
  -8   5   1      839.61      854.78     40.90 o 
  -7   5   1      649.67      641.70     33.97 o 
  -6   5   1      175.39      175.74     18.61 o 
  -5   5   1      541.92      578.10     25.26 o 
  -4   5   1     6861.67     6857.69     87.35 o 
  -3   5   1    26387.31    25478.32    251.05 o 
  -2   5   1       76.24       80.88      7.99 o 
  -1   5   1     1334.73     1262.75     24.71 o 
   0   5   1     2221.05     2242.22     32.92 o 
   1   5   1     2459.13     2371.51     31.89 o 
   2   5   1        0.36       10.51      4.65 o 
   3   5   1    13385.51    13470.97    169.09 o 
   4   5   1     3964.78     4032.01     83.67 o 
   5   5   1      766.13      837.55     19.80 o 
   6   5   1    18890.35    19104.36    321.05 o 
   7   5   1     3403.20     3385.01     66.15 o 
   8   5   1     1525.38     1511.53     43.51 o 
   9   5   1      367.74      339.90     25.49 o 
  10   5   1      366.19      381.91     26.31 o 
  11   5   1      144.05      147.33     19.74 o 
  -8   6   1        1.13      -14.75     18.87 o 
  -7   6   1       84.86       75.81     18.87 o 
  -6   6   1      646.29      639.42     57.11 o 
  -5   6   1      471.33      488.14     38.29 o 
  -4   6   1     5121.02     5104.21     73.52 o 
  -3   6   1    15557.42    15406.58    165.16 o 
  -2   6   1      764.79      749.77     21.78 o 
  -1   6   1     5272.59     5055.79     64.71 o 
   0   6   1    22011.25    21717.67    211.27 o 
   1   6   1      857.08      928.91     20.69 o 
   2   6   1     1387.42     1454.38     35.33 o 
   3   6   1      997.59     1101.22     30.64 o 
   4   6   1      905.01      891.85     59.75 o 
   5   6   1     3556.85     3739.61     60.85 o 
   6   6   1     7271.52     7581.93     88.78 o 
   7   6   1     3469.22     3518.92     67.37 o 
   8   6   1        3.52       14.28     12.24 o 
   9   6   1       15.12       29.57     16.32 o 
  10   6   1     4429.36     4492.02    137.67 o 
  11   6   1      113.17      124.41     28.55 o 
  -7   7   1      603.87      625.84     35.86 o 
  -6   7   1      227.32      256.64     23.66 o 
  -5   7   1     1306.90     1280.39     46.29 o 
  -4   7   1       69.54       73.42      9.77 o 
  -3   7   1        8.01        9.32      6.14 o 
  -2   7   1       34.48       26.74      8.12 o 
  -1   7   1    12683.21    12188.31    132.59 o 
   0   7   1    21621.75    20737.36    205.90 o 
   1   7   1     6666.16     6476.28     99.10 o 
   2   7   1     2587.42     2760.03     55.85 o 
   3   7   1      149.53      141.46     12.98 o 
   4   7   1     8671.61     8705.24    126.16 o 
   5   7   1      609.14      618.79     25.21 o 
   6   7   1       51.21       65.26     20.40 o 
   7   7   1      490.20      568.00     39.77 o 
   8   7   1      620.93      618.99     43.85 o 
   9   7   1     3117.21     3137.78    108.09 o 
  10   7   1     9927.99    10190.41    238.62 o 
  11   7   1      362.13      389.55     41.81 o 
  -6   8   1      735.74      831.00     64.75 o 
  -5   8   1       29.09       31.68     10.26 o 
  -4   8   1     2805.28     2789.24     54.26 o 
  -3   8   1      379.43      360.28     26.51 o 
  -2   8   1      618.81      613.20     27.03 o 
  -1   8   1       12.35       18.13      8.27 o 
   0   8   1     8289.96     8142.78    139.20 o 
   1   8   1     4385.63     4377.05     78.90 o 
   2   8   1       38.03       28.04      9.37 o 
   3   8   1    12160.93    11756.88    164.03 o 
   4   8   1    11602.76    11712.21    176.42 o 
   5   8   1     3615.82     3451.09     86.17 o 
   6   8   1     2008.19     2043.36     50.95 o 
   7   8   1      266.14      279.41     29.57 o 
   8   8   1        3.50       17.34     13.26 o 
   9   8   1     1065.51     1013.64     60.17 o 
  10   8   1      848.24     1035.05     65.26 o 
  11   8   1      891.39      880.05     62.21 o 
  -6   9   1      915.86     1004.46     62.21 o 
  -5   9   1      102.12       88.21     16.54 o 
  -4   9   1     1786.36     1830.71     54.07 o 
  -3   9   1     1495.93     1502.61     47.59 o 
  -2   9   1        0.86       -4.35      8.27 o 
  -1   9   1     6553.65     6447.40    123.39 o 
   0   9   1        1.71       17.09     14.79 o 
   1   9   1       39.35       40.79     10.44 o 
   2   9   1       67.94       41.81     14.28 o 
   3   9   1     3327.62     3300.39     70.30 o 
   4   9   1      762.83      733.95     30.98 o 
   5   9   1      501.31      504.42     25.96 o 
   6   9   1      119.49      139.40     43.34 o 
   7   9   1     1041.90     1052.39     58.13 o 
   8   9   1        1.18       16.32     15.30 o 
   9   9   1     2193.59     2227.14     93.82 o 
  10   9   1      915.40     1096.24     69.34 o 
  -5  10   1       73.61       70.87     19.38 o 
  -4  10   1       12.22        6.74     12.24 o 
  -3  10   1      503.53      489.58     29.20 o 
  -2  10   1     1443.24     1428.11     61.70 o 
  -1  10   1     8405.78     8218.15    142.26 o 
   0  10   1     2836.46     2756.07     66.29 o 
   1  10   1       11.93        7.14     11.22 o 
   2  10   1      753.50      765.23     32.80 o 
   3  10   1     3653.45     3605.88     77.51 o 
   4  10   1       45.32       48.83     11.54 o 
   5  10   1      120.17      143.23     16.54 o 
   6  10   1       52.60       66.59     12.92 o 
   7  10   1      914.87      809.69     53.03 o 
   8  10   1       19.41       -5.10     13.26 o 
   9  10   1     7250.65     7312.66    195.79 o 
  10  10   1      526.57      587.38     52.01 o 
  -3  11   1      363.36      403.83     29.20 o 
  -2  11   1      151.50      127.76     20.90 o 
  -1  11   1       46.01       41.78     13.33 o 
   0  11   1      605.34      595.11     32.76 o 
   1  11   1       41.85       24.47     17.34 o 
   2  11   1     6995.39     6891.94    122.14 o 
   3  11   1     8529.38     8316.10    199.87 o 
   4  11   1       40.77       26.14     11.88 o 
   5  11   1      102.82      103.48     15.49 o 
   6  11   1      684.40      677.26     33.87 o 
   7  11   1      744.81      760.74     54.05 o 
   8  11   1       33.71       32.63     21.41 o 
   9  11   1      729.67      771.95     58.13 o 
  -2  12   1     1332.35     1323.57     50.80 o 
  -1  12   1        0.20       -1.05     11.73 o 
   0  12   1       34.80       35.25     15.30 o 
   1  12   1       25.81       25.49     12.26 o 
   2  12   1     3293.01     3304.88    111.15 o 
   3  12   1     2464.15     2368.58     66.23 o 
   4  12   1        0.40       -6.12      9.29 o 
   5  12   1     1435.36     1518.15     53.72 o 
   6  12   1     3859.18     4008.93    256.98 o 
   7  12   1     1715.53     1547.99     79.54 o 
   8  12   1      315.19      229.44     34.67 o 
   0  13   1       19.05       15.22     26.00 o 
   1  13   1       76.05       61.32     16.54 o 
   2  13   1      261.91      263.18     32.12 o 
   3  13   1       41.06       42.76     17.34 o 
   4  13   1      839.38      904.52     63.22 o 
   5  13   1     1085.93     1127.47     48.97 o 
   6  13   1     3499.01     3793.05    241.17 o 
  -5 -13   2     1619.46     1522.49     80.56 o 
  -4 -13   2     2526.50     2615.67    105.03 o 
  -3 -13   2      966.90      962.80     43.99 o 
  -2 -13   2       11.42       21.22     13.33 o 
  -1 -13   2       67.80       81.63     17.31 o 
   0 -13   2        0.50       -3.81     10.74 o 
  -7 -12   2      198.26      216.19     33.65 o 
  -6 -12   2      114.71       98.92     25.49 o 
  -5 -12   2     1481.16     1517.39     77.50 o 
  -4 -12   2     5356.44     5288.50    107.06 o 
  -3 -12   2     1613.50     1628.34    127.47 o 
  -2 -12   2      179.79      167.48     20.87 o 
  -1 -12   2      557.77      519.66     31.63 o 
   0 -12   2      730.34      756.14     37.13 o 
   1 -12   2      282.73      315.94     25.93 o 
   2 -12   2      686.22      753.44     39.25 o 
  -8 -11   2     1442.68     1338.94     75.46 o 
  -7 -11   2        1.90       28.55     18.36 o 
  -6 -11   2      150.58      132.57     25.49 o 
  -5 -11   2      408.78      448.69     40.79 o 
  -4 -11   2     2387.40     2462.44     90.25 o 
  -3 -11   2      233.19      235.00     21.26 o 
  -2 -11   2        1.40        0.08     18.87 o 
  -1 -11   2     6294.94     6199.33    113.55 o 
   0 -11   2      897.45      917.11     38.92 o 
   1 -11   2      375.64      342.21     25.24 o 
   2 -11   2        4.98        0.95     16.32 o 
   3 -11   2      205.78      181.04     36.71 o 
   4 -11   2       12.09        6.01     12.74 o 
  -9 -10   2     1109.42     1140.09     70.36 o 
  -8 -10   2      238.37      235.56     33.65 o 
  -7 -10   2     2489.95     2487.18     97.90 o 
  -6 -10   2     2737.99     2656.46     97.90 o 
  -5 -10   2     4250.47     4457.96     88.06 o 
  -4 -10   2      450.39      457.18     29.06 o 
  -3 -10   2      421.30      438.64     29.57 o 
  -2 -10   2      781.26      731.16     45.89 o 
  -1 -10   2     2195.42     2180.85     56.95 o 
   0 -10   2      606.75      604.22     30.29 o 
   1 -10   2       44.05       31.01     17.85 o 
   2 -10   2     1343.17     1369.09     46.47 o 
   3 -10   2      708.83      628.09     32.80 o 
   4 -10   2        3.57       17.64     12.01 o 
   5 -10   2     2316.15     2270.23     65.61 o 
  -9  -9   2     1170.68     1294.07     73.42 o 
  -8  -9   2      950.07     1028.93     63.22 o 
  -7  -9   2      822.87      866.79     55.07 o 
  -6  -9   2      323.04      334.48     33.65 o 
  -5  -9   2     2015.19     2289.02    203.44 o 
  -4  -9   2     1474.84     1452.67     43.10 o 
  -3  -9   2       51.61       54.50     10.44 o 
  -2  -9   2      609.32      591.50     27.40 o 
  -1  -9   2     3248.33     3242.99    162.14 o 
   0  -9   2       11.91       10.71      7.93 o 
   1  -9   2        1.07        8.16      7.93 o 
   2  -9   2       71.12       69.89     12.98 o 
   3  -9   2     2379.91     2433.22     49.84 o 
   4  -9   2      789.42      760.89     28.62 o 
   5  -9   2     4258.57     4369.07     76.75 o 
   6  -9   2      175.22      185.86     18.40 o 
 -10  -8   2     1165.27     1107.45     69.34 o 
  -9  -8   2       10.56        6.12     13.26 o 
  -8  -8   2      371.45      409.94     40.79 o 
  -7  -8   2     1789.98     1733.58     75.46 o 
  -6  -8   2        5.03       -6.12     10.20 o 
  -5  -8   2     3383.53     3290.81     86.17 o 
  -4  -8   2       20.05       17.04      7.55 o 
  -3  -8   2      828.35      830.18     29.87 o 
  -2  -8   2    16208.04    15948.78    354.37 o 
  -1  -8   2    12936.78    12826.76    154.14 o 
   0  -8   2      256.19      240.30     13.28 o 
   1  -8   2     1634.99     1622.45     34.66 o 
   2  -8   2      659.12      642.50     22.53 o 
   3  -8   2      182.66      191.83     14.32 o 
   4  -8   2      941.47      951.62     43.46 o 
   5  -8   2      770.20      806.47     29.77 o 
   6  -8   2        0.24       -1.04      8.94 o 
   7  -8   2       95.56      137.03     27.53 o 
 -10  -7   2      223.22      244.74     34.67 o 
  -9  -7   2       18.70       33.65     17.34 o 
  -8  -7   2    11560.01    11988.23    261.06 o 
  -7  -7   2     4762.42     4699.25     87.54 o 
  -6  -7   2      143.39      143.45     20.40 o 
  -5  -7   2       17.94       38.41     10.71 o 
  -4  -7   2      902.51      878.43     22.06 o 
  -3  -7   2       44.27       48.99      8.65 o 
  -2  -7   2    11690.20    11633.60    150.65 o 
  -1  -7   2     3291.66     3405.83     59.09 o 
   0  -7   2     1348.58     1373.55     28.76 o 
   1  -7   2      978.33      950.11     30.60 o 
   2  -7   2     5584.57     5346.57     72.79 o 
   3  -7   2     4637.56     4545.84     68.07 o 
   4  -7   2     2087.73     2013.59     42.72 o 
   5  -7   2       10.95       15.73      8.13 o 
   6  -7   2      802.02      841.19     29.74 o 
   7  -7   2      225.24      223.38     34.67 o 
   8  -7   2     2130.60     2192.04     69.40 o 
 -10  -6   2      582.88      679.34     35.86 o 
  -9  -6   2       11.93       31.61     12.19 o 
  -8  -6   2    11344.94    11667.43    173.28 o 
  -7  -6   2      305.48      344.64     21.49 o 
  -6  -6   2      147.47      159.33     14.37 o 
  -5  -6   2     1106.87     1425.23    120.84 o 
  -4  -6   2     3569.15     3600.88     49.88 o 
  -3  -6   2      242.04      255.07     11.20 o 
  -2  -6   2    10121.52    10207.74    109.20 o 
  -1  -6   2      340.51      363.11     13.20 o 
   0  -6   2      208.45      209.29     10.56 o 
   1  -6   2        1.86       12.00      4.88 o 
   2  -6   2    20946.32    20357.73    205.43 o 
   3  -6   2     3572.36     3492.16     54.92 o 
   4  -6   2     3959.41     4026.09     62.43 o 
   5  -6   2     2077.70     2073.80     43.29 o 
   6  -6   2     1226.99     1188.28     33.78 o 
   7  -6   2     1079.43     1075.48     44.27 o 
   8  -6   2        1.58       18.11     12.98 o 
 -10  -5   2      126.45      106.02     17.66 o 
  -9  -5   2      928.08      821.57     37.09 o 
  -8  -5   2      932.06      935.59     37.00 o 
  -7  -5   2        2.46       12.75      7.93 o 
  -6  -5   2       63.85       67.86     10.82 o 
  -5  -5   2     2420.76     2439.77     51.06 o 
  -4  -5   2    22929.49    23480.17    226.78 o 
  -3  -5   2     7705.24     7980.62     88.69 o 
  -2  -5   2    37019.45    37312.68    450.46 o 
  -1  -5   2     9336.08    10302.87    107.91 o 
   0  -5   2      596.95      571.95     15.45 o 
   2  -5   2     4320.30     4381.86     58.83 o 
   3  -5   2      521.80      519.45     22.93 o 
   4  -5   2       18.67       22.05      7.16 o 
   5  -5   2     4920.13     4925.94     75.84 o 
   6  -5   2     2262.33     2263.34     45.98 o 
   7  -5   2      272.64      327.84     25.41 o 
   8  -5   2     2028.65     2060.25     74.95 o 
   9  -5   2      267.38      319.75     28.15 o 
 -10  -4   2      583.01      645.77     43.85 o 
  -9  -4   2     8020.46     7888.83    134.84 o 
  -8  -4   2    12698.77    12511.93    181.71 o 
  -7  -4   2       46.89       57.59     10.82 o 
  -6  -4   2     3259.45     3339.15     85.66 o 
  -5  -4   2      334.56      331.48     17.98 o 
  -4  -4   2     2306.54     2340.37     33.89 o 
  -3  -4   2    11317.06    11525.72    117.07 o 
  -1  -4   2     6674.30     6689.09     72.61 o 
   0  -4   2     6159.23     6125.49     68.25 o 
   1  -4   2     2399.72     2190.77    137.81 o 
   2  -4   2     3730.98     3080.30     43.54 o 
   3  -4   2     1336.51     1370.62     27.75 o 
   4  -4   2      106.77       91.68     12.24 o 
   5  -4   2        7.26        3.99      5.73 o 
   6  -4   2     1086.03     1108.71     29.55 o 
   7  -4   2     1133.59     1000.51     39.17 o 
   8  -4   2     2651.29     2683.13     70.13 o 
   9  -4   2     1219.15     1255.37     49.07 o 
  10  -4   2      150.98      146.18     36.71 o 
 -10  -3   2      146.91      134.86     20.40 o 
  -9  -3   2    11224.03    10948.60    237.09 o 
  -8  -3   2     2509.54     2518.75     62.01 o 
  -7  -3   2      675.94      652.20     28.12 o 
  -6  -3   2    16769.17    16630.97    289.61 o 
  -5  -3   2    13923.89    13863.15    179.18 o 
  -4  -3   2     6629.37     6673.97     95.18 o 
  -3  -3   2      385.60      471.69     12.39 o 
  -2  -3   2     4502.27     4729.90     64.79 o 
  -1  -3   2      103.69      101.21      5.67 o 
   1  -3   2    13529.26    12876.15    136.83 o 
   2  -3   2     6863.70     6337.86     71.16 o 
   3  -3   2       11.88       36.36      6.57 o 
   4  -3   2     3558.48     3313.08     48.39 o 
   5  -3   2    16689.24    16548.24    201.58 o 
   6  -3   2      405.75      418.61     17.27 o 
   7  -3   2      129.94      122.37     15.39 o 
   8  -3   2        0.01        0.26     17.85 o 
   9  -3   2     1577.78     1565.22     53.28 o 
  10  -3   2      715.11      693.38     42.83 o 
 -10  -2   2      112.92      107.26     17.85 o 
  -9  -2   2       39.64       33.10     13.21 o 
  -8  -2   2       47.18       29.44     10.74 o 
  -7  -2   2      701.37      676.76     28.82 o 
  -6  -2   2    10601.38    10603.52    148.84 o 
  -5  -2   2    28903.46    26868.45    320.42 o 
  -4  -2   2     6641.68     6414.77     92.26 o 
  -3  -2   2     1811.83     1711.70     23.75 o 
  -2  -2   2    14883.49    15579.76    148.12 o 
  -1  -2   2     7317.57     7629.18     76.71 o 
   0  -2   2     2149.96     2285.60     28.59 o 
   1  -2   2     4229.43     4210.58     47.59 o 
   2  -2   2      893.74      957.89     18.18 o 
   3  -2   2       50.68       64.89      7.78 o 
   4  -2   2    29070.41    28528.92    470.80 o 
   5  -2   2    24887.29    24588.19    289.51 o 
   6  -2   2     3743.82     3788.54     55.85 o 
   7  -2   2       17.72       18.90      9.29 o 
   8  -2   2      127.19      195.08     50.48 o 
   9  -2   2      941.78      952.39     40.07 o 
  10  -2   2       11.00       33.81     28.04 o 
 -10  -1   2      668.35      628.01     34.92 o 
  -9  -1   2     4184.23     4031.81     87.50 o 
  -8  -1   2       40.97       52.76     13.26 o 
  -7  -1   2      527.32      478.46     24.39 o 
  -6  -1   2     1151.63     1120.26     34.92 o 
  -5  -1   2    10850.77    10817.63    146.63 o 
  -4  -1   2       23.70       80.88     29.06 o 
  -3  -1   2       62.01       63.96      7.65 o 
  -2  -1   2    47703.82    45062.55    411.58 o 
  -1  -1   2    33446.95    33300.51    306.27 o 
   0  -1   2    14771.54    14440.42    184.07 o 
   1  -1   2     5539.74     5510.15     69.36 o 
   2  -1   2      104.04       85.98      5.48 o 
   3  -1   2     2662.28     2585.20     35.15 o 
   5  -1   2      884.94      827.04     19.56 o 
   6  -1   2     3085.72     3025.14     45.54 o 
   7  -1   2      163.25      189.66     31.10 o 
   8  -1   2     9463.59     9341.60    144.99 o 
   9  -1   2     6666.68     6384.57    115.45 o 
  10  -1   2     4387.35     4252.11     93.03 o 
  11  -1   2      118.94      127.89     20.40 o 
 -10   0   2     1613.36     1555.06     54.67 o 
  -9   0   2      449.78      399.49     26.98 o 
  -8   0   2     3622.11     3660.84     79.48 o 
  -7   0   2      314.35      318.35     21.49 o 
  -6   0   2    10751.77    10692.13    207.01 o 
  -5   0   2     2870.85     2799.18     54.99 o 
  -4   0   2     3120.61     3395.53     42.17 o 
  -3   0   2     1970.85     2043.20     28.51 o 
  -2   0   2    14704.21    14690.13    140.42 o 
  -1   0   2    11604.79    11897.46    113.37 o 
   0   0   2      663.07      742.38     21.41 o 
   1   0   2     4120.87     4650.70    213.64 o 
   2   0   2    12129.96    12447.25    144.19 o 
   3   0   2       25.49       73.68      6.10 o 
   4   0   2    18152.27    16857.57    181.71 o 
   5   0   2       15.51       14.53      4.39 o 
   6   0   2      135.26      131.76      8.98 o 
   7   0   2        2.55       74.02     39.26 o 
   8   0   2    10558.67    10449.98    155.83 o 
   9   0   2      715.45      720.47     33.25 o 
  10   0   2     2296.90     2206.53     63.15 o 
  11   0   2      403.25      437.70     30.49 o 
 -10   1   2      189.24      189.44     25.49 o 
  -9   1   2      108.39      112.36     17.57 o 
  -8   1   2      762.81      744.53     33.68 o 
  -7   1   2      346.47      381.87     29.06 o 
  -6   1   2    14529.22    14473.15    195.09 o 
  -5   1   2    10447.66    10092.21    192.22 o 
  -4   1   2      677.06      696.09     16.23 o 
  -3   1   2    16946.17    17005.99    235.93 o 
  -2   1   2     8021.10     7672.63     94.46 o 
  -1   1   2      888.64      898.05     14.81 o 
   0   1   2     8681.81     8877.04    107.43 o 
   1   1   2      130.92      113.77      5.63 o 
   2   1   2    35960.46    35184.07    320.78 o 
   3   1   2    18054.14    18565.28    175.80 o 
   4   1   2    11133.98    10112.28    103.50 o 
   5   1   2     2004.88     2269.35     34.18 o 
   6   1   2      385.33      394.42     13.72 o 
   7   1   2     1728.34     1790.62     46.08 o 
   8   1   2      107.93      132.57     15.81 o 
   9   1   2       54.76       57.92     13.21 o 
  10   1   2       83.61       89.22     15.93 o 
  11   1   2      492.76      524.77     32.76 o 
  -9   2   2      662.00      686.14     36.71 o 
  -8   2   2       58.25       68.35     21.41 o 
  -7   2   2     1952.90     1801.03     50.53 o 
  -6   2   2     3118.75     3103.40     66.35 o 
  -5   2   2       73.59       75.10      7.48 o 
  -4   2   2       43.55       62.85      6.36 o 
  -3   2   2   107485.87   101123.63    920.49 o 
  -2   2   2    35249.79    34051.46    351.12 o 
  -1   2   2        0.44       24.99      4.33 o 
   0   2   2      165.87      182.23      6.33 o 
   1   2   2      322.76      311.63      7.68 o 
   2   2   2      225.72      253.35      7.27 o 
   3   2   2      511.28      458.88     11.57 o 
   4   2   2      193.33      199.09      9.19 o 
   5   2   2      162.12      192.84      9.73 o 
   6   2   2      324.08      365.81     29.02 o 
   7   2   2    11927.49    11629.85    161.13 o 
   8   2   2    21524.71    21011.43    503.76 o 
   9   2   2      614.41      615.45     29.92 o 
  10   2   2        2.49        3.09     10.44 o 
  11   2   2      606.99      619.26     34.61 o 
  -9   3   2     8186.58     8080.82    144.50 o 
  -8   3   2      235.68      306.07     56.60 o 
  -7   3   2      284.95      281.32     22.04 o 
  -6   3   2      297.99      357.55     53.54 o 
  -5   3   2     2286.01     2354.26     40.55 o 
  -4   3   2     4828.27     4894.00     63.58 o 
  -3   3   2    25695.18    26086.89    250.23 o 
  -2   3   2     8442.33     8284.85     89.56 o 
  -1   3   2       93.78       88.26      6.07 o 
   0   3   2    20467.09    20753.82    195.20 o 
   1   3   2    48622.79    46919.24   1324.66 o 
   2   3   2    16827.76    16725.67    561.88 o 
   3   3   2     4177.73     3986.97     78.29 o 
   4   3   2      142.77      171.94     11.20 o 
   5   3   2       48.62       64.40      6.07 o 
   6   3   2      189.15      236.32     11.51 o 
   7   3   2     9392.11     9300.15    134.48 o 
   8   3   2    12827.56    12753.66    178.46 o 
   9   3   2      200.26      192.33     18.03 o 
  10   3   2     2369.95     2453.19     64.53 o 
  11   3   2     5474.64     5404.00    109.24 o 
  -9   4   2     3480.84     3659.88     89.72 o 
  -8   4   2      192.46      180.81     26.00 o 
  -7   4   2       22.24       28.55     12.24 o 
  -6   4   2      685.95      638.41     30.78 o 
  -5   4   2     2642.31     2514.41     44.58 o 
  -4   4   2        3.54       10.97      6.00 o 
  -3   4   2     5519.13     5417.49     68.86 o 
  -2   4   2     1579.37     1683.77     29.90 o 
  -1   4   2      850.26      843.41     18.78 o 
   0   4   2     2710.54     2664.81     35.95 o 
   1   4   2    25826.16    23918.69    280.94 o 
   2   4   2     1741.82     1644.42     36.20 o 
   3   4   2     1130.70      992.12     17.29 o 
   4   4   2     4887.27     4837.70     62.97 o 
   5   4   2     2908.12     3028.69     43.08 o 
   6   4   2      192.79      187.58     10.72 o 
   7   4   2        4.96       13.11      7.55 o 
   8   4   2      370.74      368.50     22.32 o 
   9   4   2      866.34      871.83     35.33 o 
  10   4   2     4054.10     4053.19     86.87 o 
  11   4   2     5578.76     5433.78    109.24 o 
  -8   5   2      202.53      198.51     23.28 o 
  -7   5   2       70.32       87.10     20.40 o 
  -6   5   2        6.48       25.30     11.27 o 
  -5   5   2     5279.60     5352.57     76.34 o 
  -4   5   2     5376.96     5307.05     72.97 o 
  -3   5   2    16033.65    15774.72    165.67 o 
  -2   5   2       39.29       57.84     11.23 o 
  -1   5   2     1856.74     1853.14     59.19 o 
   0   5   2     1672.07     1621.02     27.32 o 
   1   5   2      405.31      367.72     10.26 o 
   2   5   2      304.34      316.31     16.83 o 
   3   5   2     2048.11     1995.64     41.46 o 
   4   5   2     6284.18     6179.24    121.27 o 
   5   5   2     4651.80     4820.13     68.44 o 
   6   5   2     2297.20     2334.40     38.70 o 
   7   5   2    11276.78    11379.44    157.07 o 
   8   5   2      123.56      122.83     14.05 o 
   9   5   2     1347.26     1329.70     42.86 o 
  10   5   2      474.06      479.80     50.48 o 
  11   5   2     1361.06     1360.35     72.40 o 
  -8   6   2      431.59      403.58     31.06 o 
  -7   6   2      922.27      916.49     41.96 o 
  -6   6   2       68.63       73.53     15.93 o 
  -5   6   2      569.59      600.45     23.26 o 
  -4   6   2     1313.41     1310.11     32.45 o 
  -3   6   2      642.95      659.87     25.98 o 
  -2   6   2      946.18      936.25     25.10 o 
  -1   6   2     2930.24     2848.84     44.31 o 
   0   6   2    11626.98    11083.53    117.58 o 
   1   6   2    12331.81    11798.11    147.66 o 
   2   6   2     1332.98     1401.81     35.31 o 
   3   6   2      417.18      369.30     17.98 o 
   5   6   2     7703.84     7780.40    181.52 o 
   6   6   2     1080.67     1098.02     33.08 o 
   7   6   2     3528.47     3688.45    104.01 o 
   8   6   2     4507.30     4369.65    121.35 o 
   9   6   2      231.63      212.11     28.55 o 
  10   6   2     8468.42     8662.81    210.07 o 
  11   6   2      558.38      575.14     49.97 o 
  -7   7   2     1920.17     1975.04     63.74 o 
  -6   7   2     1932.99     2027.46     62.00 o 
  -5   7   2      794.15      798.32     28.15 o 
  -4   7   2      784.62      783.77     26.97 o 
  -3   7   2      120.23      128.13     11.91 o 
  -2   7   2       72.80       85.59      9.73 o 
  -1   7   2        3.78       14.69     11.73 o 
   0   7   2    33047.77    32114.81    378.81 o 
   1   7   2     9414.32     8890.54    163.16 o 
   2   7   2     1012.52     1015.03     31.70 o 
   3   7   2    16800.36    16992.90    496.62 o 
   4   7   2    12468.20    12509.47    169.80 o 
   5   7   2      435.82      435.22     42.32 o 
   6   7   2      528.18      525.84     24.48 o 
   7   7   2      347.96      368.13     31.61 o 
   8   7   2     1396.11     1350.15     64.24 o 
   9   7   2     2795.99     2807.38     99.94 o 
  10   7   2     5886.22     6018.59    166.22 o 
  11   7   2     1724.73     1693.81     83.62 o 
  -6   8   2     6934.24     7160.58    135.10 o 
  -5   8   2      512.40      580.10     25.67 o 
  -4   8   2     1887.23     1795.03     42.76 o 
  -3   8   2     2584.29     2520.00     59.84 o 
  -2   8   2      444.34      467.84     58.64 o 
  -1   8   2      212.33      219.52     17.26 o 
   0   8   2     8172.73     8050.75    122.87 o 
   1   8   2        6.74       11.22      9.18 o 
   2   8   2      253.19      286.76     39.77 o 
   3   8   2    19489.80    18653.52    240.07 o 
   4   8   2     9299.84     9296.83    145.82 o 
   5   8   2      562.69      608.29     27.40 o 
   6   8   2        2.10       12.61      7.83 o 
   7   8   2      540.60      548.63     39.77 o 
   8   8   2      500.86      542.51     42.83 o 
   9   8   2       10.37       24.47     18.36 o 
  10   8   2      281.54      219.25     33.65 o 
  11   8   2      767.45      842.32     61.19 o 
  -5   9   2       70.00       55.07     15.14 o 
  -4   9   2      211.53      189.70     20.15 o 
  -3   9   2     4674.52     4615.00     91.21 o 
  -2   9   2      545.53      621.55     30.29 o 
  -1   9   2      487.30      470.58     44.36 o 
   0   9   2     1056.08     1049.58     36.75 o 
   1   9   2       19.05       21.41      9.37 o 
   2   9   2     1844.26     1845.62     49.30 o 
   3   9   2      916.28      942.08     34.92 o 
   4   9   2      104.73      110.07     14.79 o 
   5   9   2      442.38      418.92     23.76 o 
   6   9   2      288.47      288.19     20.91 o 
   7   9   2     5780.42     5622.93    149.90 o 
   8   9   2      922.78      994.26     58.13 o 
   9   9   2     1627.73     1614.27     77.50 o 
  10   9   2       31.63       30.59     19.38 o 
  -4  10   2      526.33      555.04     57.11 o 
  -3  10   2      431.95      448.55     38.24 o 
  -2  10   2       97.60       89.07     15.81 o 
  -1  10   2      875.92      882.92     36.41 o 
   0  10   2      598.08      579.08     34.67 o 
   1  10   2     2345.84     2319.66     59.73 o 
   2  10   2      758.06      742.00     32.76 o 
   3  10   2     6862.96     6745.96    117.43 o 
   4  10   2      167.61      174.94     27.02 o 
   5  10   2        6.02        1.61      8.56 o 
   6  10   2      547.96      543.90     32.63 o 
   7  10   2     6314.48     6151.16    163.16 o 
   8  10   2      376.90      381.39     38.75 o 
   9  10   2      731.72      723.01     54.05 o 
  10  10   2        2.96        3.06     17.34 o 
  -3  11   2      888.82      836.91     43.85 o 
  -2  11   2      365.14      349.21     27.03 o 
  -1  11   2        1.31        6.66     10.02 o 
   0  11   2       39.92       61.14     20.90 o 
   1  11   2     1266.58     1231.20     44.96 o 
   2  11   2     1884.10     1873.48     55.47 o 
   3  11   2     5297.38     5324.14    150.92 o 
   4  11   2       61.65       59.91     14.05 o 
   5  11   2      167.27      159.54     19.10 o 
   6  11   2      241.88      233.07     22.35 o 
   7  11   2      714.01      640.41     49.97 o 
   8  11   2       45.70       62.21     22.43 o 
   9  11   2      206.36      260.04     37.73 o 
  -2  12   2        9.12       19.38     13.94 o 
  -1  12   2       39.68       52.35     16.21 o 
   0  12   2      241.72      230.47     23.45 o 
   1  12   2        9.05        7.10     10.44 o 
   2  12   2       53.31       48.16     13.94 o 
   3  12   2      150.95      164.16     20.04 o 
   4  12   2      343.68      336.64     27.29 o 
   5  12   2      149.18      126.89     19.10 o 
   6  12   2     4119.63     4097.33    126.45 o 
   7  12   2     4314.29     4263.59    138.69 o 
   8  12   2      270.00      268.20     37.73 o 
   1  13   2      558.40      576.36     36.71 o 
   2  13   2     1078.34     1044.04     46.08 o 
   3  13   2      251.07      258.65     24.87 o 
   4  13   2      250.64      262.00     25.93 o 
   5  13   2       24.90        1.75     19.89 o 
   6  13   2     3397.33     3309.42     86.52 o 
  -4 -13   3     3236.11     3470.22    122.37 o 
  -3 -13   3     2307.20     2303.80     68.46 o 
  -2 -13   3       23.37       17.66     22.94 o 
  -1 -13   3      266.12      267.15     25.93 o 
   0 -13   3        4.69       -2.55     11.54 o 
  -6 -12   3      344.14      333.46     38.75 o 
  -5 -12   3       65.02       55.07     21.41 o 
  -4 -12   3     4451.33     4608.42     98.76 o 
  -3 -12   3      177.43      201.38     22.35 o 
  -2 -12   3       31.32       16.29     12.92 o 
  -1 -12   3     3048.85     3004.15     76.34 o 
   0 -12   3      996.99     1058.07     44.34 o 
   1 -12   3        7.05        7.80     11.16 o 
   2 -12   3      287.68      279.89     59.15 o 
  -7 -11   3     1936.78     2078.26     93.82 o 
  -6 -11   3        3.04       -3.06     13.26 o 
  -5 -11   3       27.53       18.36     16.32 o 
  -4 -11   3      254.99      260.96     22.43 o 
  -3 -11   3      533.69      538.96     29.92 o 
  -2 -11   3      975.20      974.71     39.98 o 
  -1 -11   3     4363.79     4454.64     92.26 o 
   0 -11   3     3994.23     3935.36     86.45 o 
   1 -11   3      833.50      812.27     37.13 o 
   2 -11   3       80.46       66.98     15.39 o 
   3 -11   3      812.06      846.86     40.36 o 
   4 -11   3      608.65      580.48     34.97 o 
  -8 -10   3      799.26      777.05     57.11 o 
  -7 -10   3     5075.76     5033.51    150.92 o 
  -6 -10   3     1275.86     1368.51     69.34 o 
  -5 -10   3       57.67       86.68     21.41 o 
  -4 -10   3      849.30      909.83     36.37 o 
  -3 -10   3      364.35      369.72     23.80 o 
  -2 -10   3       90.29       99.94     19.38 o 
  -1 -10   3      640.12      639.34     30.49 o 
   0 -10   3     3431.52     3658.54    131.04 o 
   1 -10   3        1.83        0.79     10.71 o 
   2 -10   3       63.58       46.55     17.85 o 
   3 -10   3     8990.31     8631.83    143.45 o 
   4 -10   3      777.84      703.86     36.03 o 
   5 -10   3      452.12      531.33     35.18 o 
  -9  -9   3      240.37      271.25     37.73 o 
  -8  -9   3       27.82       23.45     18.36 o 
  -7  -9   3      610.08      605.73     47.93 o 
  -6  -9   3     1707.53     1598.98     72.40 o 
  -5  -9   3     1300.31     1369.53     64.24 o 
  -4  -9   3       27.94       25.49     12.24 o 
  -3  -9   3     2342.67     2392.34     57.29 o 
  -2  -9   3      551.20      534.91     25.96 o 
  -1  -9   3      595.75      678.82     52.01 o 
   0  -9   3       95.31       89.28     13.33 o 
   1  -9   3     1368.78     1386.35     42.90 o 
   2  -9   3       78.69       86.46     20.86 o 
   3  -9   3     1814.00     1875.83     43.54 o 
   4  -9   3       65.21       68.74     12.55 o 
   5  -9   3      206.52      193.91     17.81 o 
   6  -9   3      135.77      122.94     15.87 o 
  -9  -8   3       93.27      115.23     26.51 o 
  -8  -8   3     6684.73     6833.38    180.50 o 
  -7  -8   3      806.03      823.96     52.01 o 
  -6  -8   3      671.18      692.41     45.89 o 
  -5  -8   3      300.89      294.71     29.57 o 
  -4  -8   3     2731.94     2746.16     58.61 o 
  -3  -8   3     1745.17     1782.84     75.46 o 
  -2  -8   3     5086.70     5228.66     70.16 o 
  -1  -8   3     3336.69     3376.41     52.59 o 
   0  -8   3     2747.01     2637.55     45.80 o 
   1  -8   3      481.86      488.40     19.38 o 
   2  -8   3     1898.44     1817.03     39.03 o 
   3  -8   3     1483.97     1455.10     36.10 o 
   4  -8   3       38.37       44.46      9.54 o 
   5  -8   3        0.59       -0.24      8.20 o 
   6  -8   3      130.36      135.45     16.00 o 
   7  -8   3     2372.52     2477.89     57.93 o 
 -10  -7   3      540.26      609.81     52.01 o 
  -9  -7   3      463.16      440.53     41.81 o 
  -8  -7   3    10501.13    10643.09    240.66 o 
  -7  -7   3     6442.93     6638.05    178.97 o 
  -6  -7   3      670.53      694.03     28.88 o 
  -5  -7   3       48.08       70.34     19.89 o 
  -4  -7   3      572.59      627.13     19.31 o 
  -3  -7   3     1059.08     1178.26    107.58 o 
  -2  -7   3        1.91        6.25      4.80 o 
  -1  -7   3     3528.35     3515.87     63.26 o 
   0  -7   3      341.52      387.60     16.08 o 
   1  -7   3       19.68       24.13      6.48 o 
   2  -7   3    20952.45    20168.76    208.36 o 
   3  -7   3    16263.50    15997.36    259.48 o 
   4  -7   3      436.35      474.45     22.18 o 
   5  -7   3     1750.52     1732.35     41.44 o 
   6  -7   3       45.11       43.79     10.78 o 
   7  -7   3      535.75      541.43     26.12 o 
   8  -7   3      783.25      798.06     41.81 o 
 -10  -6   3      174.99      176.56     26.51 o 
  -9  -6   3        1.82        2.04     10.44 o 
  -8  -6   3     1729.40     1727.35     51.78 o 
  -7  -6   3     3622.29     3633.08     81.07 o 
  -6  -6   3        3.38       11.47     24.47 o 
  -5  -6   3     2110.64     2224.90     49.92 o 
  -4  -6   3    29418.38    29699.64    285.29 o 
  -3  -6   3     2112.81     2154.13     45.27 o 
  -2  -6   3     3417.18     3372.33     48.01 o 
  -1  -6   3      142.57      118.88      8.38 o 
   0  -6   3      683.40      677.89     18.99 o 
   1  -6   3      788.85      823.34     21.77 o 
   2  -6   3    14270.98    14176.49    151.41 o 
   3  -6   3      521.37      551.76     25.24 o 
   4  -6   3       74.45       75.69     12.55 o 
   5  -6   3     3853.24     3798.47     62.90 o 
   6  -6   3     5374.47     5427.82     82.51 o 
   7  -6   3     1539.02     1546.21     41.07 o 
   8  -6   3       60.98       85.98     23.45 o 
   9  -6   3        1.26       14.82     14.15 o 
 -10  -5   3     3247.43     3217.44     82.50 o 
  -9  -5   3     1610.13     1629.09     53.30 o 
  -8  -5   3      415.10      452.94     27.70 o 
  -7  -5   3      212.16      191.89     17.26 o 
  -6  -5   3     1985.58     1941.56     48.57 o 
  -5  -5   3     8007.59     7906.18    117.48 o 
  -4  -5   3    29209.21    28900.52    276.05 o 
  -3  -5   3      375.30      419.01     13.83 o 
  -2  -5   3       16.61       44.18      8.67 o 
  -1  -5   3     2663.76     2698.57     39.44 o 
   0  -5   3      498.42      489.47     14.88 o 
   1  -5   3      866.22      869.76     20.73 o 
   2  -5   3      141.71      121.39     14.41 o 
   3  -5   3       53.09       62.88      7.84 o 
   4  -5   3     1475.26     1466.97     32.69 o 
   5  -5   3     3086.19     3031.50     52.54 o 
   6  -5   3    15722.38    15658.36    174.98 o 
   7  -5   3      980.48      932.49     30.27 o 
   8  -5   3      880.69      891.39     41.08 o 
   9  -5   3     2727.79     2741.17     77.24 o 
 -10  -4   3     2918.82     2876.33    100.96 o 
  -9  -4   3     3730.12     3554.24     81.84 o 
  -8  -4   3     3479.43     3512.73     84.64 o 
  -7  -4   3      225.76      207.86     18.03 o 
  -6  -4   3     3281.07     3317.91     67.05 o 
  -5  -4   3       38.54       59.17     10.10 o 
  -4  -4   3     2338.59     2563.76     50.11 o 
  -3  -4   3      524.26      659.58     16.33 o 
  -2  -4   3     2081.26     2129.40     32.16 o 
  -1  -4   3     3518.10     3187.79     41.99 o 
   0  -4   3     8354.72     7950.95     86.07 o 
   1  -4   3     5102.21     4849.60     59.35 o 
   2  -4   3     2157.74     1760.03     30.94 o 
   3  -4   3     1114.05     1100.94     24.84 o 
   4  -4   3      637.88      676.18     20.64 o 
   5  -4   3     1037.08     1055.10     27.59 o 
   6  -4   3     3274.11     3375.92     56.44 o 
   7  -4   3      384.29      365.32     18.82 o 
   8  -4   3      598.91      619.84     33.38 o 
   9  -4   3     6820.37     6747.93    128.64 o 
  10  -4   3      448.53      385.76     31.51 o 
 -10  -3   3        8.70       15.12     12.19 o 
  -9  -3   3     1039.89     1054.60     63.73 o 
  -8  -3   3      143.88      148.02     22.94 o 
  -7  -3   3       24.94       19.42     11.73 o 
  -6  -3   3     2582.49     2515.85     56.23 o 
  -5  -3   3    36501.34    36014.52    421.36 o 
  -4  -3   3     6938.08     6779.71     74.95 o 
  -3  -3   3     2151.74     2208.50     31.51 o 
  -2  -3   3     1966.47     2023.38     29.56 o 
  -1  -3   3     1485.02     1557.13     24.47 o 
   0  -3   3     3525.13     3370.48     53.36 o 
   1  -3   3     7769.71     7705.32    100.36 o 
   2  -3   3      146.56      164.97      9.32 o 
   3  -3   3     3168.80     3147.73     44.95 o 
   4  -3   3     6366.36     6149.94     75.90 o 
   5  -3   3    19698.33    19574.43    204.60 o 
   6  -3   3     9827.53     9781.89    115.33 o 
   7  -3   3      249.50      252.04     22.94 o 
   8  -3   3      216.85      207.01     26.51 o 
   9  -3   3      405.80      463.31     30.34 o 
  10  -3   3      494.29      487.21     32.66 o 
 -10  -2   3      536.43      527.59     32.66 o 
  -9  -2   3      239.24      245.38     22.71 o 
  -8  -2   3      495.48      471.08     27.37 o 
  -7  -2   3     1918.93     1894.31     50.46 o 
  -6  -2   3     3174.88     3164.52     66.79 o 
  -5  -2   3    43895.92    42772.44    494.12 o 
  -4  -2   3      294.05      328.68     31.10 o 
  -3  -2   3      299.44      317.75      9.51 o 
  -2  -2   3    21133.76    19997.71    188.68 o 
  -1  -2   3     7805.33     7774.40     79.36 o 
   0  -2   3     2575.28     2611.88     32.92 o 
   1  -2   3      313.18      326.63      9.74 o 
   2  -2   3      182.35      183.24     12.91 o 
   3  -2   3      106.71       95.90     11.73 o 
   4  -2   3     3427.49     3531.46     59.14 o 
   5  -2   3    18810.51    18304.73    412.49 o 
   6  -2   3    16417.21    16363.40    171.55 o 
   7  -2   3      299.79      348.01     16.56 o 
   8  -2   3     3985.76     4022.60    193.75 o 
   9  -2   3     3887.46     3750.86     84.21 o 
  10  -2   3      845.80      782.20     38.90 o 
 -10  -1   3       62.42       76.12     16.66 o 
  -9  -1   3       27.05       24.91     12.48 o 
  -8  -1   3     2614.17     2694.20     66.63 o 
  -7  -1   3       30.60       24.75      9.05 o 
  -6  -1   3       13.01       17.34      8.56 o 
  -5  -1   3      911.66      935.60     29.87 o 
  -4  -1   3     3690.47     3948.46     49.03 o 
  -3  -1   3     1001.69      975.07     19.51 o 
  -2  -1   3     9662.17     8776.68    129.95 o 
  -1  -1   3    34951.80    33299.20    304.67 o 
   0  -1   3     4249.47     4494.06     89.74 o 
   1  -1   3      197.37      184.86     14.11 o 
   2  -1   3     6078.34     6185.56     66.15 o 
   3  -1   3      707.24      667.75     20.14 o 
   4  -1   3     2200.63     2402.84     36.01 o 
   5  -1   3     5031.99     5054.52     63.94 o 
   6  -1   3        3.27       -1.91      4.41 o 
   7  -1   3        0.49       -1.36      5.23 o 
   8  -1   3    25388.43    24505.07    404.84 o 
   9  -1   3     5581.69     5597.27    160.61 o 
  10  -1   3      179.30      159.76     20.04 o 
  11  -1   3      374.65      401.47     39.77 o 
 -10   0   3       15.55        4.17     10.94 o 
  -9   0   3      689.75      714.42     35.56 o 
  -8   0   3     5044.00     4932.09     97.06 o 
  -7   0   3     1417.78     1364.52     43.51 o 
  -6   0   3     2222.53     2186.94     52.10 o 
  -5   0   3     6180.39     6109.82    107.07 o 
  -4   0   3     2471.39     2530.01     62.01 o 
  -3   0   3       46.37       77.15      8.49 o 
  -2   0   3     2951.53     2937.13     36.71 o 
  -1   0   3     8172.01     7919.58     99.47 o 
   0   0   3       62.20       83.61     18.36 o 
   1   0   3       81.18      155.93     20.40 o 
   2   0   3    63416.72    59640.43   1323.63 o 
   3   0   3      220.56      227.54     11.47 o 
   4   0   3     3650.74     3700.72    166.82 o 
   5   0   3       17.75       45.95     10.11 o 
   6   0   3      312.31      312.02     13.41 o 
   7   0   3     2057.94     2045.78     66.61 o 
   8   0   3     3385.94     3146.86     68.63 o 
   9   0   3     2880.64     2891.53     69.36 o 
  10   0   3      505.78      484.10     29.76 o 
  11   0   3      785.36      801.17    101.47 o 
  -9   1   3       36.69       53.85     15.09 o 
  -8   1   3     1533.31     1518.14     49.50 o 
  -7   1   3     3953.11     3924.14     79.99 o 
  -6   1   3     3528.06     3429.07     74.95 o 
  -5   1   3      912.27      864.08     35.18 o 
  -4   1   3     7228.48     8079.65     89.24 o 
  -3   1   3    15790.87    15939.57    156.96 o 
  -2   1   3     6670.06     6367.00    100.07 o 
  -1   1   3      176.39      204.35      7.34 o 
   0   1   3     2732.93     2764.89     43.25 o 
   1   1   3    48321.43    47543.97    538.12 o 
   2   1   3    22864.23    22162.47    251.46 o 
   3   1   3      142.91      127.57     10.31 o 
   4   1   3     3204.37     3258.02     42.51 o 
   5   1   3       63.76       94.37     16.83 o 
   6   1   3     3345.94     3408.69     48.60 o 
   7   1   3       85.94      107.90      9.40 o 
   8   1   3     8379.72     8300.76    130.03 o 
   9   1   3      868.55      845.25     35.31 o 
  10   1   3       93.23      111.41     16.66 o 
  11   1   3      750.27      737.06     37.41 o 
  -9   2   3     4485.63     4446.22     97.98 o 
  -8   2   3      101.56      132.85     17.85 o 
  -7   2   3        1.13       -1.40      7.87 o 
  -6   2   3     1093.27     1057.22     36.44 o 
  -5   2   3     4201.77     4248.65     77.82 o 
  -4   2   3     2922.70     3024.53     44.06 o 
  -3   2   3    25011.51    25119.01    240.21 o 
  -2   2   3    18004.80    17847.09    173.34 o 
  -1   2   3     3865.63     3748.93     44.94 o 
   0   2   3        4.61       11.45      4.14 o 
   1   2   3    32493.91    33313.86    305.64 o 
   2   2   3    13723.25    14302.01    138.04 o 
   3   2   3      660.31      712.10     17.38 o 
   4   2   3      126.67      146.01      9.33 o 
   5   2   3      884.09      884.41     20.17 o 
   6   2   3    11027.32    10990.19    118.58 o 
   7   2   3    12167.80    11915.77    130.01 o 
   8   2   3    15666.20    15623.94    210.49 o 
   9   2   3      476.25      485.26     26.65 o 
  10   2   3      558.77      607.22     32.35 o 
  11   2   3      817.78      856.70     39.64 o 
  -9   3   3     6465.59     6517.58    126.30 o 
  -8   3   3     3650.52     3584.40     83.34 o 
  -7   3   3      942.71      944.81     38.03 o 
  -6   3   3      120.13      120.24     15.19 o 
  -5   3   3     1231.38     1170.42     37.60 o 
  -4   3   3      612.53      603.14     18.59 o 
  -3   3   3     1288.35     1369.61     27.66 o 
  -2   3   3     9544.88     9831.83    104.46 o 
  -1   3   3      297.85      348.26     11.34 o 
   0   3   3      916.13      909.67     17.45 o 
   1   3   3    21129.65    19551.61    257.94 o 
   2   3   3     5820.52     5517.05    108.36 o 
   3   3   3     2736.84     2683.72     47.53 o 
   4   3   3     2966.17     2878.53     48.74 o 
   5   3   3       13.86       23.05      4.95 o 
   6   3   3       23.40       35.66      6.26 o 
   7   3   3     3396.98     3463.82     51.97 o 
   8   3   3      658.68      693.84     29.20 o 
   9   3   3      159.82      147.37     16.58 o 
  10   3   3     1428.48     1408.37     47.59 o 
  11   3   3     7898.60     7683.88    137.00 o 
  -8   4   3     3593.52     3447.88    100.96 o 
  -7   4   3      175.14      149.98     18.12 o 
  -6   4   3     2376.80     2447.29     86.68 o 
  -5   4   3    16826.02    16902.24    226.64 o 
  -4   4   3       68.38       57.86     14.12 o 
  -3   4   3     2195.75     2206.89     38.14 o 
  -2   4   3      784.22      786.28     29.09 o 
  -1   4   3     1999.67     1925.74     32.55 o 
   0   4   3     2258.74     2198.69     44.92 o 
   1   4   3     7559.89     6611.70     72.07 o 
   2   4   3        0.23       12.83      4.15 o 
   3   4   3     1202.55     1186.01     20.36 o 
   4   4   3    10486.22    10955.19    195.42 o 
   5   4   3     9094.02     8852.29     97.66 o 
   6   4   3      726.85      680.86     19.19 o 
   7   4   3     1701.37     1716.52     34.92 o 
   8   4   3       93.62       89.37     12.98 o 
   9   4   3     1076.95     1090.16     38.92 o 
  10   4   3      371.09      372.31     25.24 o 
  11   4   3     9916.41     9559.75    158.64 o 
  -8   5   3       58.84       66.07     18.87 o 
  -7   5   3       60.40       69.14     15.43 o 
  -6   5   3     5141.47     5141.06    100.33 o 
  -5   5   3     8003.78     8155.22    135.12 o 
  -4   5   3        5.19        9.09      6.06 o 
  -3   5   3      441.85      486.60     18.40 o 
  -2   5   3     2588.46     2623.63     43.04 o 
  -1   5   3     1556.99     1505.25     28.99 o 
   0   5   3      451.70      439.84     17.85 o 
   1   5   3     2049.74     2033.45     31.09 o 
   2   5   3      113.32      133.59     10.74 o 
   3   5   3      804.96      733.43     23.66 o 
   4   5   3     8498.86     8489.97    138.33 o 
   5   5   3    34627.71    34480.32    382.02 o 
   6   5   3     1565.92     1622.06     36.45 o 
   7   5   3     4678.63     4685.50     65.04 o 
   8   5   3     4223.95     4074.26     76.90 o 
   9   5   3      147.46      179.87     18.03 o 
  10   5   3      230.73      220.27     29.57 o 
  11   5   3      168.14      136.65     28.55 o 
  -7   6   3       28.70       32.89     15.30 o 
  -6   6   3       32.60       49.64     14.66 o 
  -5   6   3        4.56       13.22     16.83 o 
  -4   6   3      269.52      278.21     16.15 o 
  -3   6   3      346.49      355.29     17.34 o 
  -2   6   3     6372.56     6351.57     81.78 o 
  -1   6   3     7833.69     7621.08     90.80 o 
   0   6   3     8816.38     8705.66    126.43 o 
   1   6   3     2825.41     2609.86     38.32 o 
   2   6   3     1169.76     1073.30     33.14 o 
   3   6   3      916.62      827.82     27.29 o 
   4   6   3       76.03       82.21     11.73 o 
   5   6   3     7595.78     7534.10    139.71 o 
   6   6   3      699.38      706.27     27.37 o 
   7   6   3      236.84      265.74     18.38 o 
   8   6   3     6250.54     6507.05    157.04 o 
   9   6   3      437.53      520.07     39.77 o 
  10   6   3     1922.27     2084.38     86.68 o 
  11   6   3     1759.47     1769.27     84.64 o 
  -7   7   3      253.93      257.67     26.98 o 
  -6   7   3     9170.05     9397.60    159.38 o 
  -5   7   3     1127.76     1131.55     43.83 o 
  -4   7   3      428.29      421.09     20.85 o 
  -3   7   3     1101.23     1111.37     30.70 o 
  -2   7   3      924.02      912.54     30.32 o 
  -1   7   3     1758.09     1760.64     44.24 o 
   0   7   3     6901.60     6716.01    104.44 o 
   1   7   3      245.13      278.56     61.19 o 
   2   7   3      534.43      514.36     23.36 o 
   3   7   3     4352.23     4428.55    195.28 o 
   4   7   3     6704.85     6574.26    205.99 o 
   5   7   3     4484.32     4409.13    132.06 o 
   6   7   3      330.32      267.03     18.71 o 
   7   7   3     1297.05     1301.41     40.30 o 
   8   7   3      272.89      575.14     41.81 o 
   9   7   3      230.41      222.31     29.57 o 
  10   7   3     1013.89      916.76     57.11 o 
  11   7   3      208.84      204.97     34.67 o 
  -6   8   3     5155.29     5496.70    115.25 o 
  -5   8   3      127.37      100.96     25.49 o 
  -4   8   3      113.18      103.12     33.14 o 
  -3   8   3     4986.31     4885.78     96.88 o 
  -2   8   3     2186.94     2166.86     54.41 o 
  -1   8   3     1180.46     1207.00     45.89 o 
   0   8   3      303.16      342.18     20.47 o 
   1   8   3       93.17       57.97     14.28 o 
   2   8   3        9.41       13.26     12.24 o 
   3   8   3     3063.05     2977.16     63.67 o 
   4   8   3     8756.84     8712.64    211.09 o 
   5   8   3     1493.46     1546.19     71.38 o 
   6   8   3      592.68      568.04     30.59 o 
   7   8   3     5144.49     4996.57     92.99 o 
   8   8   3     2205.44     2199.61     84.64 o 
   9   8   3      237.34      222.31     30.59 o 
  10   8   3      186.71      169.28     29.57 o 
  11   8   3      203.33      152.96     30.59 o 
  -5   9   3       22.10       25.49     18.36 o 
  -4   9   3     1160.86     1211.43     72.40 o 
  -3   9   3     2965.80     2958.60     69.94 o 
  -2   9   3     9335.07     9287.00    145.61 o 
  -1   9   3       11.49        9.71      9.71 o 
   0   9   3      334.45      367.39     40.79 o 
   1   9   3     4333.41     4347.94     83.72 o 
   2   9   3      249.81      270.17     20.15 o 
   3   9   3      297.24      303.37     20.76 o 
   4   9   3      492.47      477.96     25.53 o 
   5   9   3      700.42      711.93     52.52 o 
   6   9   3      188.94      185.83     17.98 o 
   7   9   3    11247.29    11101.42    179.48 o 
   8   9   3     4486.88     4345.17    129.51 o 
   9   9   3       16.14       11.22     14.28 o 
  10   9   3       69.91       44.87     21.41 o 
  -4  10   3       44.65       54.83     15.39 o 
  -3  10   3     1452.01     1536.61     51.55 o 
  -2  10   3     2914.35     2789.57     69.93 o 
  -1  10   3       37.27       20.71     11.47 o 
   0  10   3     2182.84     2059.88     57.16 o 
   1  10   3    11159.46    10834.37    164.42 o 
   2  10   3      131.04      128.99     34.67 o 
   3  10   3     1115.65     1109.49     60.17 o 
   4  10   3      292.86      257.05     21.26 o 
   5  10   3      140.89      124.52     16.12 o 
   6  10   3      414.22      415.56     26.68 o 
   7  10   3     1290.23     1298.36     54.05 o 
   8  10   3     1813.63     1709.11     78.52 o 
   9  10   3      442.92      470.11     43.85 o 
  10  10   3      222.66      162.14     30.59 o 
  -3  11   3      224.26      231.78     43.85 o 
  -2  11   3        2.15        7.71     11.47 o 
  -1  11   3       85.71       41.30     13.70 o 
   0  11   3      827.24      790.42     53.54 o 
   1  11   3     1735.88     1683.26     79.03 o 
   2  11   3      319.10      312.22     29.06 o 
   3  11   3      102.78      104.62     17.85 o 
   4  11   3      192.88      156.62     18.58 o 
   5  11   3      719.85      725.93     35.69 o 
   6  11   3      738.67      694.50     35.64 o 
   7  11   3     2280.19     2291.42     65.62 o 
   8  11   3     1284.53     1262.46     69.34 o 
   9  11   3      274.88      261.06     37.73 o 
  -1  12   3      121.31      134.98     41.81 o 
   0  12   3      673.32      719.96     46.91 o 
   1  12   3      594.10      606.45     34.11 o 
   2  12   3      691.14      691.90     36.03 o 
   3  12   3       10.15       22.73     12.19 o 
   4  12   3      620.23      604.71     52.01 o 
   5  12   3      955.02      969.48     43.58 o 
   6  12   3     3161.90     3176.91     81.44 o 
   7  12   3     1378.88     1408.22     53.00 o 
   8  12   3       19.79       11.22     19.38 o 
   1  13   3     1196.97     1089.37     48.17 o 
   2  13   3       39.86       42.27     15.67 o 
   3  13   3      293.51      293.77     26.86 o 
   4  13   3      245.19      217.67     43.34 o 
   5  13   3        8.64       -9.43     11.27 o 
   6  13   3      875.39      902.71     43.58 o 
  -3 -13   4      460.11      499.10     39.77 o 
  -2 -13   4        0.25       10.99     15.81 o 
  -6 -12   4      670.87      709.75     55.07 o 
  -5 -12   4        3.34        8.16     16.32 o 
  -4 -12   4      796.04      863.56     40.36 o 
  -3 -12   4        6.42       -1.80     12.19 o 
  -2 -12   4       46.27       35.74     14.79 o 
  -1 -12   4      692.42      673.20     36.03 o 
   0 -12   4     2106.80     2174.13     65.23 o 
   1 -12   4     1311.77     1318.88     50.02 o 
   2 -12   4        7.61       -9.36     12.01 o 
  -7 -11   4     1994.30     1988.52     91.78 o 
  -6 -11   4     2595.94     2732.94    106.05 o 
  -5 -11   4      101.33      111.15     25.49 o 
  -4 -11   4       52.92       45.86     12.92 o 
  -3 -11   4       11.69        3.06     15.30 o 
  -2 -11   4       12.94        1.37     10.44 o 
  -1 -11   4      203.74      202.97     21.19 o 
   0 -11   4     5723.85     5801.66    170.30 o 
   1 -11   4      338.21      331.20     38.24 o 
   2 -11   4        3.39       -7.48     10.74 o 
   3 -11   4     4204.88     3969.97     90.78 o 
   4 -11   4      361.48      323.26     27.40 o 
  -8 -10   4      108.90       48.95     21.41 o 
  -7 -10   4     5663.88     5573.98    161.12 o 
  -6 -10   4     5935.15     5995.14    164.18 o 
  -5 -10   4       61.48       79.54     21.41 o 
  -4 -10   4       19.76       18.58     16.32 o 
  -3 -10   4     3196.20     3164.18     71.72 o 
  -2 -10   4       59.78       68.79     13.33 o 
  -1 -10   4     1187.75     1224.33     42.47 o 
   0 -10   4     1177.54     1178.59     41.80 o 
   1 -10   4      373.73      414.91     25.59 o 
   2 -10   4     1314.33     1330.37     60.17 o 
   3 -10   4     5836.05     5912.62    175.91 o 
   4 -10   4     2014.83     2055.94     61.62 o 
   5 -10   4      722.81      664.88     67.81 o 
  -8  -9   4      291.11      328.36     39.77 o 
  -7  -9   4     1549.97     1574.50     75.46 o 
  -6  -9   4      288.56      263.10     31.61 o 
  -5  -9   4      780.91      759.72     47.93 o 
  -4  -9   4     3702.28     3734.46     92.29 o 
  -3  -9   4     5486.60     5335.77     95.49 o 
  -2  -9   4      633.72      589.59     28.12 o 
  -1  -9   4      137.07      136.08     28.55 o 
   0  -9   4      401.57      405.56     18.52 o 
   1  -9   4       19.15       25.14      8.03 o 
   2  -9   4       84.09       90.85     13.48 o 
   3  -9   4      261.47      289.15     23.90 o 
   4  -9   4     2240.70     2246.53     50.63 o 
   5  -9   4       22.47        5.01      9.87 o 
   6  -9   4     1012.98      954.78     47.90 o 
  -9  -8   4        2.83       -1.02     14.28 o 
  -8  -8   4     2056.74     2134.35     90.76 o 
  -7  -8   4      512.32      605.73     45.89 o 
  -6  -8   4      992.47      953.47     54.05 o 
  -5  -8   4      346.14      352.79     20.87 o 
  -4  -8   4     1313.16     1348.41     31.27 o 
  -3  -8   4     3416.73     3479.33     54.39 o 
  -2  -8   4      577.55      602.91     20.54 o 
  -1  -8   4     2248.21     2366.11     42.91 o 
   0  -8   4       17.12       27.39      7.53 o 
   1  -8   4     3475.07     3518.40     57.66 o 
   2  -8   4     3563.15     3493.19     58.75 o 
   3  -8   4     4815.74     4661.70     72.54 o 
   4  -8   4       80.38       72.74     10.75 o 
   5  -8   4      249.04      235.42     17.60 o 
   6  -8   4     2174.86     2301.20     53.28 o 
   7  -8   4     3992.72     4159.45     77.70 o 
  -9  -7   4      337.37      321.22     38.75 o 
  -8  -7   4     1580.10     1579.66     51.68 o 
  -7  -7   4     3567.01     3651.42     78.76 o 
  -6  -7   4       12.44       18.36      8.65 o 
  -5  -7   4      219.30      218.20     17.26 o 
  -4  -7   4     5331.14     5458.02     72.49 o 
  -3  -7   4       92.04      115.73     12.62 o 
  -2  -7   4      137.83      134.30     10.19 o 
  -1  -7   4     2719.93     2651.61     55.58 o 
   0  -7   4     5288.54     5205.67     70.21 o 
   1  -7   4     1708.82     1711.96     35.66 o 
   2  -7   4     9985.60     9734.44    115.69 o 
   3  -7   4     4319.63     4321.52     66.83 o 
   4  -7   4      114.75      111.69     12.28 o 
   5  -7   4      211.33      186.44     16.04 o 
   6  -7   4       79.42       95.25     13.52 o 
   7  -7   4       71.25       72.51     12.69 o 
   8  -7   4      150.50      148.07     21.91 o 
  -9  -6   4       75.05       77.70     16.12 o 
  -8  -6   4      541.21      476.65     28.84 o 
  -7  -6   4      769.69      748.93     34.16 o 
  -6  -6   4     2828.68     2765.55     62.68 o 
  -5  -6   4     1377.48     1370.10     39.25 o 
  -4  -6   4    16474.27    16434.71    169.83 o 
  -3  -6   4     3007.23     3157.75     58.68 o 
  -2  -6   4      170.12      160.41     12.19 o 
  -1  -6   4      774.94      890.96     23.00 o 
   0  -6   4      189.17      227.49     13.24 o 
   1  -6   4      364.01      362.57     17.66 o 
   2  -6   4      409.48      430.91     17.22 o 
   3  -6   4      281.97      333.49     26.93 o 
   4  -6   4       82.54       98.09     18.55 o 
   5  -6   4      228.23      215.63     19.31 o 
   6  -6   4    17481.77    17324.30    194.04 o 
   7  -6   4      846.84      826.42     38.84 o 
   8  -6   4      105.95      108.55     19.02 o 
 -10  -5   4     5930.88     6043.51    175.91 o 
  -9  -5   4      174.38      161.33     20.19 o 
  -8  -5   4       12.71       19.72     10.74 o 
  -7  -5   4      319.68      311.03     22.35 o 
  -6  -5   4      776.57      788.02     31.36 o 
  -5  -5   4     7899.24     7726.02    117.53 o 
  -4  -5   4     7494.87     7446.79    109.96 o 
  -3  -5   4     2230.65     2150.37     35.61 o 
  -2  -5   4      293.35      275.54     11.75 o 
  -1  -5   4     6925.58     6947.17     81.01 o 
   0  -5   4    18242.87    17692.28    177.28 o 
   1  -5   4       54.41       61.13      8.99 o 
   2  -5   4     1370.01     1357.00     28.86 o 
   3  -5   4     4072.22     4047.57     69.43 o 
   4  -5   4     1532.05     1577.72     34.73 o 
   5  -5   4     2392.23     2429.17     46.53 o 
   6  -5   4    14087.93    14044.96    160.87 o 
   7  -5   4      160.05      198.27     26.54 o 
   8  -5   4      354.43      314.27     25.84 o 
   9  -5   4     4927.40     4877.97    136.65 o 
 -10  -4   4     3971.09     3931.53     94.10 o 
  -9  -4   4      446.43      426.72     28.48 o 
  -8  -4   4       38.86       38.81     14.79 o 
  -7  -4   4     1592.00     1627.37     48.31 o 
  -6  -4   4     1888.78     1943.11     50.11 o 
  -5  -4   4     1769.07     1832.39     45.06 o 
  -4  -4   4       10.54       19.55     13.02 o 
  -3  -4   4       33.22       25.28      6.10 o 
  -2  -4   4      408.85      374.90     12.72 o 
  -1  -4   4    18655.93    17903.58    175.93 o 
   0  -4   4    34869.99    34214.14    320.11 o 
   1  -4   4     4061.03     3936.47     52.21 o 
   2  -4   4     1319.44     1427.82     27.84 o 
   3  -4   4     5628.03     5497.58     70.57 o 
   4  -4   4       13.88       28.79      9.91 o 
   5  -4   4        2.89        9.74      6.26 o 
   6  -4   4      248.50      276.50     16.23 o 
   7  -4   4       50.37       57.67     13.26 o 
   8  -4   4      757.78      816.33     37.71 o 
   9  -4   4     3607.09     3673.07     88.27 o 
  10  -4   4     4348.08     4311.80    100.75 o 
 -10  -3   4       57.31       51.11     15.19 o 
  -9  -3   4        1.33        3.17      9.42 o 
  -8  -3   4        2.69       26.93     16.83 o 
  -7  -3   4     9864.00     9820.44    150.66 o 
  -6  -3   4      147.73      164.41     15.14 o 
  -5  -3   4    19318.14    18815.78    238.56 o 
  -4  -3   4        2.53       19.05      9.06 o 
  -3  -3   4      396.53      444.55     13.69 o 
  -2  -3   4      642.50      636.01     37.33 o 
  -1  -3   4      424.08      420.60     14.94 o 
   0  -3   4        1.82       52.32      9.69 o 
   1  -3   4      682.78      697.76     16.33 o 
   2  -3   4     1573.96     1421.56     26.10 o 
   3  -3   4     8104.77     7857.04     89.79 o 
   4  -3   4     3209.84     3303.65     49.55 o 
   5  -3   4     8293.08     8322.81     99.72 o 
   6  -3   4     8486.82     8417.88    129.49 o 
   7  -3   4      736.28      731.24     24.52 o 
   8  -3   4      681.75      710.49     54.05 o 
   9  -3   4      309.47      306.84     24.75 o 
  10  -3   4     1619.69     1578.60     56.02 o 
 -10  -2   4      328.59      313.75     27.87 o 
  -9  -2   4      447.37      410.77     27.87 o 
  -8  -2   4      219.51      226.64     21.60 o 
  -7  -2   4     2087.77     2044.29     54.74 o 
  -6  -2   4     2139.33     2105.69     51.86 o 
  -5  -2   4      827.10      766.28     32.12 o 
  -4  -2   4     1298.09     1353.29     24.46 o 
  -3  -2   4     1828.77     2015.51     48.42 o 
  -2  -2   4      314.74      276.24      9.67 o 
  -1  -2   4     5630.16     5141.79     57.60 o 
   0  -2   4     4725.09     4510.93    107.07 o 
   1  -2   4     2118.77     2174.29     30.28 o 
   2  -2   4       84.62       85.88      5.96 o 
   3  -2   4     4071.52     3957.94     50.94 o 
   4  -2   4     4686.28     4692.84     60.31 o 
   5  -2   4    11453.23    11160.85    122.28 o 
   6  -2   4       54.47       97.34     25.11 o 
   7  -2   4     1916.62     1963.49     39.51 o 
   8  -2   4     4934.79     5094.57     97.27 o 
   9  -2   4     3124.13     3057.94     74.48 o 
  10  -2   4      142.33      103.99     17.98 o 
  -9  -1   4      867.04      826.76     38.76 o 
  -8  -1   4     2853.33     2722.15    113.19 o 
  -7  -1   4     9643.66     9262.76    144.35 o 
  -6  -1   4        1.35       23.57      9.24 o 
  -5  -1   4      883.00      900.14     65.26 o 
  -4  -1   4       72.79       85.53      8.38 o 
  -3  -1   4      579.97      598.90     15.23 o 
  -2  -1   4     1345.72     1202.97     20.91 o 
  -1  -1   4    12220.17    10770.47    107.25 o 
   0  -1   4      471.87      535.71     19.38 o 
   1  -1   4      392.42      399.91      9.87 o 
   2  -1   4    30497.15    30450.27    518.07 o 
   3  -1   4     2596.03     2523.82     35.97 o 
   4  -1   4     2356.62     2331.33     36.04 o 
   5  -1   4     1201.48     1313.64     27.21 o 
   6  -1   4     5447.72     5290.46     69.51 o 
   7  -1   4        2.60       14.73      9.27 o 
   8  -1   4     5348.99     5196.54     96.70 o 
   9  -1   4     5534.99     5474.13    104.38 o 
  10  -1   4       17.81       18.87     12.45 o 
  11  -1   4      107.53      128.66     31.10 o 
  -9   0   4      172.25      199.82     22.21 o 
  -8   0   4     9206.50     9153.56    277.37 o 
  -7   0   4    12601.23    12494.75    182.00 o 
  -6   0   4      384.01      395.25     33.65 o 
  -5   0   4      895.97      942.42     33.65 o 
  -4   0   4     8840.94     8825.50    146.99 o 
  -3   0   4     1052.31     1086.37     21.26 o 
  -2   0   4     1943.42     2036.89     29.93 o 
  -1   0   4     1110.05     1115.37     34.16 o 
   0   0   4      481.98      446.31     15.14 o 
   1   0   4     8791.16     8609.66    111.39 o 
   2   0   4    71377.59    68576.66   1082.04 o 
   3   0   4    23692.24    23736.07    224.30 o 
   4   0   4      112.50      135.41      7.99 o 
   5   0   4     2171.77     2347.05     37.59 o 
   6   0   4     5202.70     5371.16     69.45 o 
   7   0   4       23.35       20.34      6.21 o 
   8   0   4       21.74       31.82     10.53 o 
   9   0   4     5042.59     4991.58     96.65 o 
  10   0   4      190.54      193.57     20.76 o 
  11   0   4      239.89      234.48     24.23 o 
  -9   1   4      587.00      562.31     62.21 o 
  -8   1   4     3653.33     3537.38     81.55 o 
  -7   1   4     1901.29     1822.56     52.40 o 
  -6   1   4      106.93      108.28     13.47 o 
  -5   1   4    10882.21    10536.18    149.46 o 
  -4   1   4    16413.51    16007.70    241.71 o 
  -3   1   4     1012.98     1010.07     27.52 o 
  -2   1   4      842.27      843.59     17.95 o 
  -1   1   4      569.76      560.89     12.99 o 
   0   1   4       83.60      105.03     11.22 o 
   1   1   4     2032.34     2112.90     43.34 o 
   3   1   4    23015.43    23177.54    219.24 o 
   4   1   4     2200.13     2348.08     35.01 o 
   5   1   4     9874.89     9876.87    113.10 o 
   6   1   4    32954.09    32668.97    312.08 o 
   7   1   4      618.27      582.13     19.32 o 
   8   1   4     2378.85     2317.51     56.44 o 
   9   1   4      205.15      228.13     20.15 o 
  10   1   4       91.54       91.68     15.67 o 
  11   1   4      443.16      467.00     30.98 o 
  -9   2   4     2836.73     2730.20    116.76 o 
  -8   2   4     1357.20     1330.15     48.35 o 
  -7   2   4     1507.97     1445.51     47.33 o 
  -6   2   4        6.80       31.39     44.36 o 
  -5   2   4      898.69      926.27     36.71 o 
  -4   2   4     9247.43     9360.42    104.82 o 
  -3   2   4      249.76      260.11     11.83 o 
  -2   2   4     8529.96     8432.06    113.62 o 
  -1   2   4     4421.44     4387.18     65.57 o 
   0   2   4     8005.66     7626.56     80.04 o 
   1   2   4    17031.25    16736.54    201.46 o 
   2   2   4      716.71      625.08     13.84 o 
   3   2   4        0.61        5.60      3.07 o 
   4   2   4      604.45      648.30     16.24 o 
   5   2   4    17272.85    16661.25    180.63 o 
   6   2   4     9400.14     9173.51    103.56 o 
   7   2   4     1079.66     1137.85     27.21 o 
   8   2   4       14.15       22.59      9.71 o 
   9   2   4     1267.52     1267.67     42.79 o 
  10   2   4      932.25      982.03     40.30 o 
  11   2   4     1222.25     1209.44     47.13 o 
  -8   3   4     6122.52     6186.20    219.25 o 
  -7   3   4      106.42      123.04     21.41 o 
  -6   3   4       11.01        6.00      8.82 o 
  -5   3   4     6386.58     6286.31    138.69 o 
  -4   3   4        2.07        9.75      5.28 o 
  -3   3   4      117.46      135.89      9.27 o 
  -2   3   4     1261.26     1316.71     30.00 o 
  -1   3   4    17555.54    17154.39    168.96 o 
   0   3   4       21.95       31.07      4.14 o 
   1   3   4     5791.73     5057.98    112.17 o 
   2   3   4     3134.79     2986.69     48.59 o 
   3   3   4     1805.23     1966.14     29.87 o 
   4   3   4       43.74       40.41      5.02 o 
   5   3   4      302.28      295.86     39.77 o 
   6   3   4      370.76      370.66     20.79 o 
   7   3   4      705.40      695.05     21.37 o 
   8   3   4        0.37        3.20      7.34 o 
   9   3   4     2464.56     2456.56     60.56 o 
  10   3   4      345.62      336.72     28.55 o 
  11   3   4     6138.74     6027.02    116.37 o 
  -8   4   4      593.67      571.84     33.52 o 
  -7   4   4      412.13      497.43     55.58 o 
  -6   4   4     7029.97     6982.68    121.34 o 
  -5   4   4    15445.24    15423.73    211.47 o 
  -4   4   4     2392.77     2428.28     43.17 o 
  -3   4   4      766.61      804.86     55.35 o 
  -2   4   4       11.03       24.46      9.61 o 
  -1   4   4        5.39       28.94     13.55 o 
   0   4   4      410.51      416.75     12.90 o 
   1   4   4      294.58      336.71     12.54 o 
   2   4   4     1079.55     1295.83     22.55 o 
   3   4   4      372.25      427.88     12.43 o 
   4   4   4      492.30      442.17     13.65 o 
   5   4   4    41695.56    40635.69    379.68 o 
   6   4   4     3879.12     4067.91     56.84 o 
   7   4   4      164.09      171.41     12.96 o 
   8   4   4      368.86      381.72     21.63 o 
   9   4   4      757.65      755.77     32.12 o 
  10   4   4      370.35      390.07     25.96 o 
  11   4   4     1514.98     1496.02     51.92 o 
  -7   5   4        8.71       -2.42     11.27 o 
  -6   5   4     2782.00     3138.06    181.01 o 
  -5   5   4     5015.77     5321.64     99.60 o 
  -4   5   4     1920.48     1922.92     39.99 o 
  -3   5   4      211.08      235.49     23.09 o 
  -2   5   4    13360.04    13539.79    145.49 o 
  -1   5   4    22946.79    22273.80    220.26 o 
   0   5   4      506.21      508.97     15.75 o 
   1   5   4     3136.01     3243.43     44.17 o 
   2   5   4     1016.42      960.51     19.15 o 
   3   5   4     1450.97     1443.06     24.34 o 
   4   5   4     3958.54     3810.32     51.56 o 
   5   5   4    30251.95    30347.54    290.48 o 
   6   5   4     3624.00     3824.46     54.68 o 
   7   5   4      534.04      530.42     18.99 o 
   8   5   4     6750.50     6908.84    161.12 o 
   9   5   4     4113.33     4150.40    120.33 o 
  10   5   4      190.75      162.14     25.49 o 
  11   5   4      594.76      563.92     45.89 o 
  -7   6   4      400.63      446.26     31.94 o 
  -6   6   4      646.88      656.46     34.98 o 
  -5   6   4        2.76       15.87     11.27 o 
  -4   6   4      378.75      368.60     18.82 o 
  -3   6   4       64.58       61.28      9.07 o 
  -2   6   4     9658.75     9598.09    113.13 o 
  -1   6   4    13970.43    13760.80    148.27 o 
   0   6   4      841.93      827.82     21.90 o 
   1   6   4      414.74      380.03     18.85 o 
   2   6   4     4657.36     4684.91     93.82 o 
   3   6   4       34.50       36.19      7.83 o 
   4   6   4      172.21      199.61     15.39 o 
   5   6   4       89.59      100.94     21.92 o 
   6   6   4     1837.22     1783.32     45.75 o 
   7   6   4     2700.60     2791.73     61.29 o 
   8   6   4     8458.41     8662.81    190.69 o 
   9   6   4    10302.91     9690.73    215.17 o 
  10   6   4      858.68      805.61     53.03 o 
  11   6   4       32.52       65.26     22.43 o 
  -6   7   4     4371.54     4359.58     97.68 o 
  -5   7   4       24.33       32.21     14.05 o 
  -4   7   4        9.20        4.02      7.76 o 
  -3   7   4      439.98      439.28     20.49 o 
  -2   7   4       62.29       73.49     12.48 o 
  -1   7   4      700.75      692.71     28.09 o 
   0   7   4      184.47      160.10     19.38 o 
   1   7   4     3324.09     3176.51     94.84 o 
   2   7   4     5241.92     5048.80    129.51 o 
   3   7   4     2402.52     2343.75     53.00 o 
   4   7   4     8314.15     8305.13    125.24 o 
   5   7   4     4881.92     4688.31     84.54 o 
   6   7   4     3223.72     2979.58     64.46 o 
   7   7   4      257.74      245.08     26.00 o 
   8   7   4     1334.03     1270.61     61.19 o 
   9   7   4     1025.42     1053.41     58.13 o 
  10   7   4      351.76      344.68     36.71 o 
  11   7   4     1422.53     1508.22     77.50 o 
  -5   8   4       56.76       34.67     22.43 o 
  -4   8   4        0.55        4.57     10.44 o 
  -3   8   4     2099.76     2082.90     55.52 o 
  -2   8   4     7896.18     7825.76    280.94 o 
  -1   8   4      476.81      456.48     33.65 o 
   0   8   4      315.08      306.70     20.15 o 
   1   8   4      376.67      340.60     32.63 o 
   2   8   4     3495.11     3465.77     71.89 o 
   3   8   4        1.49       14.28      7.93 o 
   4   8   4     6330.36     6120.97    103.97 o 
   5   8   4      876.52      843.55     33.08 o 
   6   8   4      267.40      276.18     20.87 o 
   7   8   4     4361.68     4326.38     85.81 o 
   8   8   4     2522.64     2460.67     89.74 o 
   9   8   4       99.08       72.40     21.41 o 
  10   8   4      122.08      112.17     24.47 o 
  11   8   4      978.39     1070.74     67.30 o 
  -4   9   4      523.60      590.09     32.45 o 
  -3   9   4     3435.30     3532.16     78.96 o 
  -2   9   4     6208.77     6346.26    112.81 o 
  -1   9   4       68.70       80.88     15.09 o 
   0   9   4     1332.19     1350.79     43.51 o 
   1   9   4     7300.54     7178.94    118.56 o 
   2   9   4        2.72        0.74      7.55 o 
   3   9   4       16.01       23.23     11.22 o 
   4   9   4      136.13      131.61     16.32 o 
   5   9   4     2318.82     2204.65     61.70 o 
   6   9   4       57.26       60.87     24.98 o 
   7   9   4     2426.39     2591.46    144.30 o 
   8   9   4     6055.95     5797.30    155.00 o 
   9   9   4        4.64       22.43     15.30 o 
  10   9   4        1.72        9.18     16.32 o 
  -3  10   4     1149.54     1126.33     44.34 o 
  -2  10   4       57.52       60.29     14.77 o 
  -1  10   4       15.73       -0.51     10.82 o 
   0  10   4     2088.79     2045.07     57.56 o 
   1  10   4     7669.58     7631.43    128.78 o 
   2  10   4     3531.36     3538.71     77.52 o 
   3  10   4       39.26       41.81     17.34 o 
   4  10   4      238.79      287.63     32.12 o 
   5  10   4     1373.72     1401.70     47.44 o 
   6  10   4       26.39       53.67     12.92 o 
   7  10   4       13.81       18.98     12.24 o 
   8  10   4     1392.69     1350.15     68.32 o 
   9  10   4      197.56      221.29     32.63 o 
  10  10   4     1542.28     1473.55     78.52 o 
  -2  11   4        6.09        3.71     11.75 o 
  -1  11   4      383.86      402.79     31.10 o 
   0  11   4      328.50      357.44     26.86 o 
   1  11   4      935.37      895.59     74.95 o 
   2  11   4     2075.19     2012.20     59.09 o 
   3  11   4       55.12       60.81     14.77 o 
   4  11   4     2527.42     2450.36     67.19 o 
   5  11   4     4561.94     4506.98    118.80 o 
   6  11   4       80.41      127.68     19.38 o 
   7  11   4      165.00      191.33     21.19 o 
   8  11   4      130.29      145.82     27.53 o 
   9  11   4      238.54      225.37     34.67 o 
   0  12   4     2811.02     2866.89     82.09 o 
   1  12   4      801.98      757.10     38.33 o 
   2  12   4       15.01       -0.54     10.74 o 
   3  12   4       27.96       17.54     12.60 o 
   4  12   4     2461.46     2557.65     78.52 o 
   5  12   4     1624.52     1583.57     81.58 o 
   6  12   4       63.93       86.90     17.57 o 
   7  12   4      370.64      344.73     53.03 o 
   8  12   4        2.81       -4.08     14.28 o 
   3  13   4       20.22       13.77     13.70 o 
   4  13   4      291.64      259.12     49.97 o 
   5  13   4        0.38       13.26     20.40 o 
  -4 -12   5       12.88        8.16     15.30 o 
  -3 -12   5       68.41       51.34     15.49 o 
  -2 -12   5     2803.39     2821.77     73.89 o 
  -1 -12   5      417.08      466.60     43.34 o 
   0 -12   5     2595.17     2553.09     71.89 o 
   1 -12   5       48.33       40.22     15.39 o 
  -6 -11   5     4113.06     4012.73    132.57 o 
  -5 -11   5      177.92      191.71     30.59 o 
  -4 -11   5       58.39       48.95     18.36 o 
  -3 -11   5      170.01      135.63     26.51 o 
  -2 -11   5     2376.62     2536.86     66.33 o 
  -1 -11   5      394.64      394.22     26.68 o 
   0 -11   5     1549.77     1565.01     52.24 o 
   1 -11   5     1499.93     1556.03     52.58 o 
   2 -11   5        4.63        5.13     11.47 o 
   3 -11   5     1232.24     1202.85     48.67 o 
  -7 -10   5     3772.16     3869.97    130.53 o 
  -6 -10   5     2293.72     2329.12     93.82 o 
  -5 -10   5       14.66        9.18     13.26 o 
  -4 -10   5     1729.37     1691.77     73.42 o 
  -3 -10   5     2433.95     2432.90     61.62 o 
  -2 -10   5      565.74      611.98     30.64 o 
  -1 -10   5     2377.52     2301.98     77.50 o 
   0 -10   5        3.71       -4.04     12.75 o 
   1 -10   5      196.55      221.38     20.91 o 
   2 -10   5       69.68       54.39     14.05 o 
   3 -10   5     1008.76     1037.45     42.18 o 
   4 -10   5     3982.63     4110.18     75.46 o 
   5 -10   5        1.36       -5.29      9.97 o 
  -8  -9   5        6.03        7.14     15.30 o 
  -7  -9   5      385.14      382.41     38.75 o 
  -6  -9   5       62.07       68.32     20.40 o 
  -5  -9   5       89.55       80.56     19.38 o 
  -4  -9   5     2334.51     2222.05     81.58 o 
  -3  -9   5     5107.01     5260.40     95.17 o 
  -2  -9   5     4813.41     4840.77    128.49 o 
  -1  -9   5       14.56        2.37      6.85 o 
   0  -9   5     1274.93     1295.83     33.65 o 
   1  -9   5     1844.13     1874.80     41.96 o 
   2  -9   5      411.25      433.67     20.99 o 
   3  -9   5      635.44      651.86     26.22 o 
   4  -9   5      409.63      432.78     22.70 o 
   5  -9   5      976.06      964.03     34.22 o 
   6  -9   5     1969.87     1956.77     57.96 o 
  -8  -8   5       90.19       80.56     22.43 o 
  -7  -8   5     1284.53     1338.94     69.34 o 
  -6  -8   5        1.92        0.98      8.56 o 
  -5  -8   5      400.99      377.25     22.64 o 
  -4  -8   5       57.90       59.27     10.82 o 
  -3  -8   5     2358.49     2406.16     44.47 o 
  -2  -8   5     1417.53     1417.42     41.57 o 
  -1  -8   5      323.80      350.45     17.05 o 
   0  -8   5     9260.19     9484.30    114.71 o 
   1  -8   5     8482.07     8391.14    106.02 o 
   2  -8   5       82.74      100.81     11.75 o 
   3  -8   5      523.56      517.76     22.55 o 
   4  -8   5      348.67      379.20     20.59 o 
   5  -8   5       61.16       38.33     10.19 o 
   6  -8   5      863.93      916.76     33.63 o 
   7  -8   5     1232.42     1229.85     40.47 o 
  -9  -7   5     2693.86     2709.46     75.23 o 
  -8  -7   5      144.77      163.10     37.22 o 
  -7  -7   5      459.58      467.41     27.75 o 
  -6  -7   5     3548.76     3612.20     90.25 o 
  -5  -7   5     1216.22     1196.97     38.57 o 
  -4  -7   5       50.67       64.22     10.44 o 
  -3  -7   5      230.50      240.86     30.09 o 
  -2  -7   5     1337.76     1353.40     30.60 o 
  -1  -7   5        1.32       -0.51      7.21 o 
   0  -7   5     6128.66     6263.61     81.90 o 
   1  -7   5     3201.01     3238.88     53.27 o 
   2  -7   5      272.38      281.94     16.46 o 
   3  -7   5       32.55       27.60     17.80 o 
   4  -7   5     1998.50     1938.75     43.17 o 
   5  -7   5     2057.42     1996.12     71.52 o 
   6  -7   5     1689.01     1707.43     43.58 o 
   7  -7   5       23.95       22.16     10.36 o 
   8  -7   5      674.24      670.07     38.17 o 
  -9  -6   5       26.39       43.95     15.09 o 
  -8  -6   5      222.72      221.23     21.98 o 
  -7  -6   5       70.57       59.29     13.33 o 
  -6  -6   5     3347.41     3439.07     73.54 o 
  -5  -6   5      262.47      282.06     19.10 o 
  -4  -6   5     3484.65     3267.23     64.53 o 
  -3  -6   5     7961.65     7997.27    115.00 o 
  -2  -6   5     1021.20     1052.74     25.49 o 
  -1  -6   5      150.52      167.56     11.94 o 
   0  -6   5     7215.38     7053.91    110.98 o 
   2  -6   5      192.82      207.15     13.03 o 
   3  -6   5      466.80      463.11     19.30 o 
   4  -6   5    10110.33     9893.98    120.35 o 
   5  -6   5       48.84       65.26     21.41 o 
   6  -6   5     8326.28     8133.26    109.93 o 
   7  -6   5      102.60      105.72     13.23 o 
   8  -6   5      113.50       98.95     18.29 o 
  -9  -5   5     2213.26     2291.28    165.20 o 
  -8  -5   5       28.22       52.87     13.94 o 
  -7  -5   5      538.37      520.27     28.84 o 
  -6  -5   5      670.58      684.55     30.29 o 
  -5  -5   5        6.86       14.12     20.90 o 
  -4  -5   5     1293.19     1292.08     36.41 o 
  -3  -5   5     1959.99     1977.29     40.93 o 
  -2  -5   5     1886.03     1792.02     32.73 o 
  -1  -5   5    12118.05    12004.06    154.43 o 
   0  -5   5    42492.85    42742.40    400.13 o 
   1  -5   5      568.87      564.45     18.60 o 
   2  -5   5     1932.15     1970.55     36.64 o 
   3  -5   5      357.13      341.78     19.51 o 
   4  -5   5     2720.29     2652.53     47.51 o 
   5  -5   5      602.80      629.10     23.51 o 
   6  -5   5      654.72      679.86     25.56 o 
   7  -5   5        3.96       17.02     14.79 o 
   8  -5   5       67.00       77.14     12.31 o 
   9  -5   5     1918.50     1986.67     64.59 o 
  -9  -4   5      203.59      223.92     23.76 o 
  -8  -4   5        1.65       21.11     12.01 o 
  -7  -4   5    14425.03    14576.50    290.12 o 
  -6  -4   5     6268.64     6501.66    171.32 o 
  -5  -4   5     1438.84     1480.20     41.42 o 
  -4  -4   5      876.64      882.72     34.16 o 
  -3  -4   5      240.93      217.21     18.36 o 
  -2  -4   5      672.66      649.19     17.93 o 
  -1  -4   5    13008.50    12908.01    162.98 o 
   0  -4   5     5650.09     5344.20     65.52 o 
   1  -4   5      398.85      394.21     14.25 o 
   2  -4   5     2684.94     2601.30     41.35 o 
   3  -4   5    10975.37    10892.64    121.28 o 
   4  -4   5    14401.36    14313.59    154.49 o 
   5  -4   5       45.95       46.52     10.29 o 
   6  -4   5       48.83       42.50     13.77 o 
   7  -4   5       19.15       13.51      8.13 o 
   8  -4   5      533.20      539.15     32.86 o 
   9  -4   5     1590.67     1546.22     54.57 o 
  10  -4   5     3856.70     3913.32     95.20 o 
  -9  -3   5      998.29      999.19     58.64 o 
  -8  -3   5      109.41       80.44     16.12 o 
  -7  -3   5    13595.99    13545.84    267.69 o 
  -6  -3   5     2682.07     2812.44     63.41 o 
  -5  -3   5      863.80      865.92     30.98 o 
  -4  -3   5      233.14      261.63     46.91 o 
  -3  -3   5     1971.38     2081.10     45.14 o 
  -2  -3   5     4324.62     4420.81     55.06 o 
  -1  -3   5     1637.83     1530.89     26.17 o 
   0  -3   5      760.67      768.85     17.38 o 
   1  -3   5     3819.84     3828.89     49.26 o 
   2  -3   5      223.63      237.45     12.24 o 
   3  -3   5    36750.66    36352.93    342.93 o 
   4  -3   5    13985.37    13498.54    171.87 o 
   6  -3   5     1193.29     1218.82     30.48 o 
   7  -3   5     1664.43     1716.27     38.29 o 
   8  -3   5       48.61       38.35     10.19 o 
   9  -3   5      539.45      532.56     31.12 o 
  10  -3   5      203.25      188.94     34.16 o 
  -9  -2   5      359.47      304.92     37.22 o 
  -8  -2   5      108.36      107.28     17.13 o 
  -7  -2   5       32.70       26.63     16.32 o 
  -6  -2   5      147.96      131.88     14.94 o 
  -5  -2   5       58.33       91.04     32.63 o 
  -4  -2   5     1374.08     1369.87     67.81 o 
  -3  -2   5    15039.50    14729.72    148.83 o 
  -2  -2   5     2785.66     2948.46     46.85 o 
  -1  -2   5     6904.54     6395.20     70.75 o 
   0  -2   5       12.95       24.04      5.63 o 
   1  -2   5       25.11       30.45      4.84 o 
   2  -2   5     1414.57     1455.77     25.47 o 
   3  -2   5     6690.94     6569.00     76.24 o 
   4  -2   5      243.02      238.48     14.63 o 
   5  -2   5       34.99       97.40     20.07 o 
   6  -2   5     8097.44     7882.58     96.42 o 
   7  -2   5     6816.68     6965.81     91.13 o 
   8  -2   5        9.47       50.37     30.62 o 
   9  -2   5     1668.62     1720.83     54.11 o 
  10  -2   5       81.88       86.90     16.84 o 
  -9  -1   5      154.75      140.12     19.84 o 
  -8  -1   5     5693.95     5465.22    107.81 o 
  -7  -1   5     7064.83     6925.78    120.10 o 
  -6  -1   5        2.65        2.22      8.27 o 
  -5  -1   5      363.20      373.36     21.19 o 
  -4  -1   5      147.18      181.52     14.21 o 
  -3  -1   5     6076.82     5942.63     70.30 o 
  -2  -1   5      123.85       89.76     15.81 o 
  -1  -1   5      250.49      193.12      7.62 o 
   0  -1   5     1800.10     1727.42     39.77 o 
   1  -1   5      937.87     1087.67     17.81 o 
   2  -1   5    10065.95    10077.55    103.99 o 
   3  -1   5    33955.68    35206.75    397.46 o 
   4  -1   5     1362.93     1332.74     26.30 o 
   5  -1   5     2510.34     2591.01     41.87 o 
   6  -1   5     1076.03     1046.85     27.02 o 
   7  -1   5     3384.57     3441.25     54.94 o 
   8  -1   5      289.89      297.47     26.27 o 
   9  -1   5     1844.51     1807.89     53.84 o 
  10  -1   5     2558.98     2683.64     71.14 o 
  11  -1   5      891.31      907.40     43.35 o 
  -9   0   5        7.14       15.59     12.24 o 
  -8   0   5     8504.19     8474.05    144.19 o 
  -7   0   5     3052.65     3004.44     70.39 o 
  -6   0   5        4.38        5.83      7.55 o 
  -5   0   5     3226.73     3193.15     96.88 o 
  -4   0   5     9591.11     9630.20    135.41 o 
  -3   0   5      843.88      785.59     19.49 o 
  -2   0   5      371.59      388.88     15.54 o 
  -1   0   5      401.86      420.03     70.87 o 
   0   0   5        5.52        6.63      4.33 o 
   1   0   5      573.31      603.44     19.82 o 
   2   0   5    24066.70    24140.78    286.78 o 
   3   0   5    81956.84    81384.40   1338.35 o 
   4   0   5      737.41      796.89     40.01 o 
   5   0   5     1684.06     1833.08     32.96 o 
   6   0   5    18186.92    18406.67    252.83 o 
   7   0   5        8.07       18.02      6.48 o 
   8   0   5       54.81       51.42      9.19 o 
   9   0   5        0.34        3.14     18.87 o 
  10   0   5     2904.98     2826.79     72.01 o 
  11   0   5       45.64       58.15     15.64 o 
  -8   1   5      147.68      157.92     20.04 o 
  -7   1   5       59.26       62.79     13.72 o 
  -6   1   5      280.45      282.07     20.31 o 
  -5   1   5     1230.05     1260.08     38.17 o 
  -4   1   5    20342.96    20077.72    279.41 o 
  -3   1   5    14862.84    14715.42    216.65 o 
  -2   1   5     1800.70     1745.23     29.37 o 
  -1   1   5     2109.15     2167.44     46.04 o 
   0   1   5     8431.17     8526.82    115.37 o 
   1   1   5     7307.97     7882.35    107.43 o 
   2   1   5     7276.54     7371.78     78.36 o 
   3   1   5     8120.25     8433.51     90.16 o 
   4   1   5     1985.54     2017.32     45.97 o 
   5   1   5    14010.84    14007.28    145.46 o 
   6   1   5    26065.96    25907.47    254.18 o 
   7   1   5     1805.35     1808.47     36.31 o 
   8   1   5      107.23      110.29     11.10 o 
   9   1   5       90.92      140.63     23.45 o 
  10   1   5     1182.31     1198.77     44.72 o 
  11   1   5       31.68       42.19     32.12 o 
  -8   2   5     1796.33     1810.12     57.93 o 
  -7   2   5      258.38      213.82     21.41 o 
  -6   2   5       58.99       39.13     11.27 o 
  -5   2   5        2.25       10.11      9.69 o 
  -4   2   5     8306.16     8072.83    119.77 o 
  -3   2   5      464.14      514.37     16.98 o 
  -2   2   5     1320.87     1367.06     26.53 o 
  -1   2   5    29477.01    28596.38    270.10 o 
   0   2   5     6023.32     5603.02     63.59 o 
   1   2   5       14.53       63.98     40.28 o 
   2   2   5       89.60       89.55      5.99 o 
   3   2   5     3922.14     4152.48     69.47 o 
   4   2   5     1764.13     1751.03     29.62 o 
   5   2   5     3190.39     3204.37     46.60 o 
   6   2   5     6515.71     6584.62     81.36 o 
   7   2   5     2757.66     2788.02     46.63 o 
   8   2   5      171.96      204.32     13.35 o 
   9   2   5     8278.51     8144.79    221.80 o 
  10   2   5     5291.33     5300.96    102.92 o 
  11   2   5      615.73      611.73     34.41 o 
  -8   3   5      462.28      488.41     33.65 o 
  -7   3   5     2436.57     2402.39     65.26 o 
  -6   3   5      733.89      738.34     33.52 o 
  -5   3   5     2750.95     2851.90     64.03 o 
  -4   3   5      412.41      398.68     16.83 o 
  -3   3   5     1216.05     1228.87     27.21 o 
  -2   3   5     1418.57     1395.94     27.99 o 
  -1   3   5    13913.86    14023.67    143.29 o 
   0   3   5     1790.59     1718.00     28.08 o 
   1   3   5      325.20      349.71     10.86 o 
   2   3   5     5075.84     5231.09     61.15 o 
   3   3   5     6176.98     6191.21     71.14 o 
   4   3   5     1652.23     1748.92     30.07 o 
   5   3   5    12443.99    12300.28    130.55 o 
   6   3   5       94.45      101.55     20.09 o 
   7   3   5     1095.30     1081.20     27.25 o 
   8   3   5       90.95       88.98      9.97 o 
   9   3   5    11970.04    11919.35    174.08 o 
  10   3   5     4254.57     4337.82     89.72 o 
  11   3   5       40.63       40.90     23.96 o 
  -7   4   5     1425.17     1465.52     51.38 o 
  -6   4   5      133.22      180.18     33.14 o 
  -5   4   5     2695.99     2719.32     63.86 o 
  -4   4   5     2823.99     2817.95     48.47 o 
  -3   4   5       14.20       15.55      6.33 o 
  -2   4   5      377.83      356.97     15.37 o 
  -1   4   5     7635.17     7656.81     88.58 o 
   0   4   5     1109.25     1113.93     23.23 o 
   1   4   5      214.12      236.11     10.08 o 
   2   4   5     2479.41     2648.55     38.13 o 
   3   4   5    21051.87    21167.57    243.12 o 
   4   4   5        1.60       19.52      9.10 o 
   5   4   5    26200.59    25989.61    252.40 o 
   6   4   5     3486.73     3496.69     52.26 o 
   7   4   5        9.26        7.63      5.48 o 
   8   4   5      143.30      150.21     11.96 o 
   9   4   5      116.89       93.31     15.09 o 
  10   4   5        4.65        1.47      9.56 o 
  11   4   5      238.76      221.29     31.61 o 
  -7   5   5      117.17      159.37     31.61 o 
  -6   5   5       72.86       85.18     15.64 o 
  -5   5   5     2879.67     2915.90     73.93 o 
  -4   5   5       33.95       48.65      9.02 o 
  -3   5   5     1110.45     1091.87     28.54 o 
  -2   5   5     9078.90     9093.66    106.79 o 
  -1   5   5    14496.30    14359.12    151.67 o 
   0   5   5        2.16        1.15      4.29 o 
   1   5   5     1723.23     1792.51     31.31 o 
   2   5   5       40.71       63.14      6.23 o 
   3   5   5      300.65      298.73     12.97 o 
   4   5   5     1418.84     1422.53     31.25 o 
   5   5   5     3777.34     3820.31     53.33 o 
   6   5   5     3927.07     3864.91     72.01 o 
   7   5   5       28.76       57.44     10.02 o 
   8   5   5     5398.65     5446.90     95.15 o 
   9   5   5    14595.50    14718.12    290.63 o 
  10   5   5      222.82      205.99     28.55 o 
  11   5   5      674.93      622.05     47.93 o 
  -6   6   5      172.03      172.59     35.18 o 
  -5   6   5      123.01      157.17     19.02 o 
  -4   6   5       40.79       32.48      9.82 o 
  -3   6   5       16.08       13.15      7.40 o 
  -2   6   5     2635.80     2711.19     55.84 o 
  -1   6   5     2725.16     2837.55     47.72 o 
   0   6   5     2421.28     2518.21     51.06 o 
   1   6   5     1876.65     1849.39     43.61 o 
   3   6   5     7454.82     7232.24    109.62 o 
   4   6   5      835.17      818.63     34.16 o 
   5   6   5       17.68       14.65      9.18 o 
   6   6   5     2312.32     2253.90     53.54 o 
   7   6   5      107.68      120.64     14.21 o 
   8   6   5     7802.72     7642.33    240.66 o 
   9   6   5     8368.76     8502.71    194.77 o 
  10   6   5      567.69      627.15     45.89 o 
  11   6   5      478.40      467.05     43.85 o 
  -6   7   5       17.92        9.62     13.21 o 
  -5   7   5       44.13       18.53     14.77 o 
  -4   7   5      751.93      764.44     28.12 o 
  -3   7   5      111.46      117.28     15.09 o 
  -2   7   5     2423.52     2461.90     57.24 o 
  -1   7   5      527.96      531.01     25.53 o 
   0   7   5      944.43      892.40     31.79 o 
   1   7   5       77.46       95.37     38.75 o 
   2   7   5    19521.93    19087.00    242.69 o 
   3   7   5     4612.45     4700.14     83.62 o 
   4   7   5     4006.99     3993.96     75.94 o 
   5   7   5      602.60      578.65     26.42 o 
   6   7   5     1348.79     1359.33     41.52 o 
   7   7   5      203.96      206.41     38.24 o 
   8   7   5       14.62       16.56     10.44 o 
   9   7   5      115.21      115.23     23.45 o 
  10   7   5       69.21       75.46     22.43 o 
  11   7   5     1916.21     1973.22     88.72 o 
  -5   8   5      378.58      450.73     41.81 o 
  -4   8   5     5121.72     5270.63    114.72 o 
  -3   8   5       44.83      178.46     26.51 o 
  -2   8   5     4589.46     4687.06     89.67 o 
  -1   8   5      194.29      168.60     17.26 o 
   0   8   5       42.65       61.01     22.43 o 
   1   8   5       36.19       46.23     14.79 o 
   2   8   5     5740.03     5655.83     97.56 o 
   3   8   5        7.42       25.86      9.18 o 
   4   8   5       28.54       34.45      9.56 o 
   5   8   5     3875.72     4010.60     80.29 o 
   6   8   5     5245.60     5194.04     96.42 o 
   7   8   5       18.74       43.17     11.88 o 
   8   8   5     4462.98     4310.22     87.96 o 
   9   8   5       26.23       34.67     16.32 o 
  10   8   5      727.86      780.11     53.03 o 
  11   8   5        3.14        3.06     17.34 o 
  -4   9   5     1926.37     2061.94     84.64 o 
  -3   9   5      457.24      477.18     29.92 o 
  -2   9   5      201.08      205.76     20.87 o 
  -1   9   5      711.03      683.33     43.34 o 
   0   9   5      101.33       82.23     16.83 o 
   1   9   5     1325.61     1372.48     44.43 o 
   2   9   5     3795.24     3900.42     80.14 o 
   3   9   5       62.82       44.87     17.34 o 
   4   9   5      348.25      311.42     22.50 o 
   5   9   5      398.83      404.51     25.48 o 
   6   9   5     2376.60     2333.21     61.27 o 
   7   9   5      271.01      231.94     21.26 o 
   8   9   5     1480.56     1516.37     70.36 o 
   9   9   5     1027.84     1038.11     60.17 o 
  10   9   5       42.64       46.91     20.40 o 
  -3  10   5        3.85       -7.14     11.54 o 
  -2  10   5       53.43       51.29     14.77 o 
  -1  10   5        4.34        5.86     11.02 o 
   0  10   5       24.39       28.55     12.19 o 
   1  10   5     3081.25     3175.59    119.82 o 
   2  10   5     5579.17     5456.41    102.93 o 
   3  10   5      389.15      350.79     34.16 o 
   4  10   5      585.36      593.64     32.63 o 
   5  10   5     2281.60     2254.92     68.32 o 
   6  10   5       41.39       16.32      9.71 o 
   7  10   5        3.18        7.06      9.71 o 
   8  10   5        4.24       49.97     19.38 o 
   9  10   5      383.29      414.02     40.79 o 
  -1  11   5      673.84      590.33     34.11 o 
   0  11   5       75.08       69.68     18.87 o 
   1  11   5      130.80      136.57     18.38 o 
   2  11   5       23.66       13.45     11.02 o 
   3  11   5        0.41        4.49     17.85 o 
   4  11   5     4158.42     4203.43    138.69 o 
   5  11   5     4163.81     4092.77     91.58 o 
   6  11   5      876.86      819.30     38.76 o 
   7  11   5       87.06       69.78     38.75 o 
   8  11   5        0.96      -11.22     12.24 o 
   9  11   5      485.65      467.05     44.87 o 
   1  12   5      550.03      543.52     33.52 o 
   2  12   5      201.87      217.39     23.36 o 
   3  12   5      291.25      298.79     26.13 o 
   4  12   5      209.96      173.04     21.04 o 
   5  12   5     1983.54     1997.56     86.17 o 
   6  12   5      550.95      520.86     33.08 o 
   7  12   5        2.41        5.16     11.88 o 
  -3 -12   6       82.13       96.40     19.89 o 
  -2 -12   6     6036.64     6236.09    236.07 o 
  -1 -12   6      610.39      660.50    120.84 o 
   0 -12   6       48.67       22.12     14.94 o 
  -5 -11   6       54.27       46.91     19.38 o 
  -4 -11   6      437.05      423.20     39.77 o 
  -3 -11   6       19.91       24.47     17.34 o 
  -2 -11   6       36.13       46.07     14.05 o 
  -1 -11   6      108.66      109.91     17.31 o 
   0 -11   6      270.09      305.89     25.53 o 
   1 -11   6     1323.31     1407.70     50.65 o 
   2 -11   6     2028.85     2055.35     63.02 o 
   3 -11   6       26.97       24.22     16.83 o 
  -6 -10   6      135.50      147.86     27.53 o 
  -5 -10   6       78.22       93.82     22.43 o 
  -4 -10   6        9.37       17.34     14.28 o 
  -3 -10   6     1995.84     2012.61     56.24 o 
  -2 -10   6     5207.51     5279.32     99.38 o 
  -1 -10   6      205.41      180.19     18.75 o 
   0 -10   6       66.23       72.76     25.49 o 
   1 -10   6       65.43       61.15     14.05 o 
   2 -10   6     2549.32     2672.31     68.63 o 
   3 -10   6      366.25      386.88     22.90 o 
   4 -10   6      167.57      180.82     18.01 o 
  -7  -9   6        0.99       11.22     14.28 o 
  -6  -9   6        8.48        8.16     14.28 o 
  -5  -9   6      125.06      115.23     22.43 o 
  -4  -9   6     1043.86     1025.87     54.05 o 
  -3  -9   6     7595.69     7680.61    124.38 o 
  -2  -9   6     2382.60     2421.88     58.35 o 
  -1  -9   6       98.06       95.49     11.75 o 
   0  -9   6     4383.59     4557.84     89.52 o 
   1  -9   6     2075.69     2041.39     45.04 o 
   2  -9   6      434.68      402.64     21.18 o 
   3  -9   6      580.29      611.68     26.04 o 
   4  -9   6     1093.43     1008.89     34.18 o 
   5  -9   6      269.20      247.24     19.78 o 
   6  -9   6       20.68       37.53     12.16 o 
  -7  -8   6      188.28      181.28     29.57 o 
  -6  -8   6     3037.00     2919.11     70.28 o 
  -5  -8   6       49.57       34.26     10.74 o 
  -4  -8   6      176.66      180.17     16.93 o 
  -3  -8   6     2448.49     2385.56     45.53 o 
  -2  -8   6        8.33        6.32      6.14 o 
  -1  -8   6       17.69        9.18      7.44 o 
   0  -8   6     4693.05     4822.83     71.90 o 
   1  -8   6    10816.50    10788.71    152.94 o 
   2  -8   6     5236.97     5273.70     79.03 o 
   3  -8   6        0.59       -6.17      6.42 o 
   4  -8   6      824.81      838.73     30.12 o 
   5  -8   6      641.70      634.62     27.07 o 
   6  -8   6       93.81       93.53     14.03 o 
   7  -8   6     1306.34     1351.19     42.53 o 
  -8  -7   6       47.10       49.97     21.41 o 
  -7  -7   6      563.36      555.69     31.70 o 
  -6  -7   6     5502.20     5622.53    104.55 o 
  -5  -7   6     3612.03     3697.64     76.43 o 
  -4  -7   6      844.51      882.98     32.42 o 
  -3  -7   6      748.14      738.76     23.12 o 
  -2  -7   6       28.00       26.20      6.90 o 
  -1  -7   6      130.24      142.45     11.75 o 
   0  -7   6       20.04       87.71     12.98 o 
   1  -7   6     8939.83     8921.42    109.26 o 
   2  -7   6      706.69      713.22     24.80 o 
   3  -7   6        7.01        6.78      7.40 o 
   4  -7   6    10769.53    10365.26    128.83 o 
   5  -7   6     1908.04     1845.29     44.12 o 
   6  -7   6      195.38      167.04     15.89 o 
   7  -7   6      679.31      736.05     37.71 o 
  -8  -6   6       22.22       25.49     20.40 o 
  -7  -6   6      207.75      224.49     28.04 o 
  -6  -6   6     2093.07     2077.94     56.23 o 
  -5  -6   6     3038.05     3142.04     68.14 o 
  -4  -6   6      516.56      521.27     24.48 o 
  -3  -6   6      492.50      471.80     20.87 o 
  -2  -6   6     5883.26     5964.29     94.57 o 
  -1  -6   6     1415.13     1430.88     39.64 o 
   0  -6   6     8912.81     9045.00    106.26 o 
   1  -6   6        3.32       14.28      6.42 o 
   2  -6   6     1656.99     1664.20     36.11 o 
   3  -6   6     1882.88     1826.01     39.09 o 
   4  -6   6    15355.17    15452.01    172.33 o 
   5  -6   6      866.21      898.26     29.25 o 
   6  -6   6       76.96       73.95     14.68 o 
   7  -6   6      188.35      168.08     20.09 o 
   8  -6   6      855.87      873.43     32.72 o 
  -8  -5   6      145.11      179.48     30.59 o 
  -7  -5   6     1616.49     1667.38     53.00 o 
  -6  -5   6      844.11      895.09     35.69 o 
  -5  -5   6      443.45      478.96     25.21 o 
  -4  -5   6     2713.46     2621.00     56.84 o 
  -3  -5   6     1289.74     1318.23     33.08 o 
  -2  -5   6     8632.97     8636.54     98.90 o 
  -1  -5   6     2844.68     2873.68     44.55 o 
   0  -5   6    16533.60    16879.72    211.06 o 
   1  -5   6     2753.97     2708.49     44.37 o 
   2  -5   6       26.17       27.24      6.56 o 
   3  -5   6       11.78       39.46      7.79 o 
   4  -5   6     2179.19     2172.14     51.92 o 
   5  -5   6      211.37      243.80     19.58 o 
   6  -5   6       75.40       79.33     11.32 o 
   7  -5   6      121.18      148.21     14.15 o 
   8  -5   6     4194.84     4120.45     72.28 o 
   9  -5   6       28.55       39.18     15.39 o 
  -9  -4   6      560.60      568.00     50.99 o 
  -8  -4   6      207.57      215.17     32.63 o 
  -7  -4   6     4968.19     5012.09    143.79 o 
  -6  -4   6     4727.74     4943.25    113.70 o 
  -5  -4   6     1496.71     1515.19     43.51 o 
  -4  -4   6      861.68      886.82     30.18 o 
  -3  -4   6      203.31      241.25     20.33 o 
  -2  -4   6      279.27      328.31     19.94 o 
  -1  -4   6        6.92       15.38     11.32 o 
   0  -4   6     1809.69     1744.28     30.88 o 
   1  -4   6      877.27      959.92     22.64 o 
   2  -4   6     3924.10     3912.68     64.39 o 
   3  -4   6    18009.59    18038.62    185.89 o 
   4  -4   6    10578.77    10352.64    152.61 o 
   5  -4   6      365.20      382.41     17.42 o 
   6  -4   6      421.91      421.90     19.59 o 
   7  -4   6       16.70       24.11      8.13 o 
   8  -4   6      931.55      968.21     33.52 o 
   9  -4   6      705.82      689.25     36.75 o 
  -9  -3   6      118.65      162.14     33.65 o 
  -8  -3   6      158.44      185.60     31.61 o 
  -7  -3   6     2647.42     2603.43     97.90 o 
  -6  -3   6     3979.39     4074.95     82.69 o 
  -5  -3   6      594.57      680.66     28.31 o 
  -4  -3   6       17.34       30.36      8.30 o 
  -3  -3   6    20286.44    20037.38    199.22 o 
  -2  -3   6     3541.69     3446.40     47.61 o 
  -1  -3   6     1382.64     1369.74     25.30 o 
   0  -3   6     1868.34     2074.34     32.46 o 
   1  -3   6      721.20      878.12     88.48 o 
   2  -3   6      142.62      155.61     13.80 o 
   3  -3   6    21974.31    21704.42    215.58 o 
   4  -3   6     5774.78     5958.56     76.68 o 
   5  -3   6       87.17       85.89      9.19 o 
   6  -3   6     5402.54     5198.88     73.99 o 
   7  -3   6     5068.85     5061.02     75.18 o 
   8  -3   6     1951.57     1912.58     42.89 o 
   9  -3   6       85.39       74.14     16.40 o 
  10  -3   6       14.83       12.88     12.60 o 
  -8  -2   6       36.57       46.91     22.43 o 
  -7  -2   6      729.90      748.50     52.01 o 
  -6  -2   6      331.74      313.96     21.91 o 
  -5  -2   6      649.26      617.28     27.15 o 
  -4  -2   6     2743.53     2818.02     57.48 o 
  -3  -2   6    23021.84    22296.78    218.30 o 
  -2  -2   6      886.09      866.56     22.50 o 
  -1  -2   6      219.91      217.52      9.20 o 
   0  -2   6     4001.28     3974.90     49.97 o 
   1  -2   6     1086.96     1130.17     21.10 o 
   2  -2   6       90.90       96.03      7.15 o 
   3  -2   6       18.03       10.57      6.82 o 
   4  -2   6      826.13      909.55     22.89 o 
   5  -2   6       63.40       50.37      7.75 o 
   6  -2   6     4360.41     4373.15     64.22 o 
   7  -2   6    16839.59    16730.26    181.38 o 
   8  -2   6     3410.44     3510.23     60.24 o 
   9  -2   6      476.30      463.04     36.71 o 
  10  -2   6     1207.80     1200.16     47.53 o 
  -8  -1   6     1533.22     1623.45     81.58 o 
  -7  -1   6      669.81      684.26     50.99 o 
  -6  -1   6       11.04       22.43     16.32 o 
  -5  -1   6       76.77       69.25     11.49 o 
  -4  -1   6      262.30      256.68     17.13 o 
  -3  -1   6      769.95      797.19     20.66 o 
  -2  -1   6      218.97      215.83     10.01 o 
  -1  -1   6     1982.58     1965.38     29.40 o 
   0  -1   6     5703.21     5587.94     85.00 o 
   1  -1   6    25636.14    25406.22    304.23 o 
   2  -1   6     2420.97     2748.98     61.95 o 
   3  -1   6    19460.61    19748.69    335.09 o 
   4  -1   6      473.13      445.53     15.28 o 
   5  -1   6        1.48        6.16      9.36 o 
   6  -1   6      288.43      331.44     15.70 o 
   7  -1   6     6369.67     6395.09     85.40 o 
   8  -1   6      151.95      142.94     12.78 o 
   9  -1   6        3.95        5.29      9.71 o 
  10  -1   6     4383.82     4512.87     96.83 o 
  11  -1   6     2805.48     2693.59    116.25 o 
  -8   0   6      645.85      691.39     55.07 o 
  -7   0   6       90.84       84.64     24.47 o 
  -6   0   6      959.07      944.29     56.09 o 
  -5   0   6      482.83      499.68     38.75 o 
  -4   0   6     5987.48     5755.49    124.41 o 
  -3   0   6    11884.32    11857.89    170.94 o 
  -2   0   6      312.32      291.65     11.84 o 
  -1   0   6     2017.64     2013.85     41.30 o 
   0   0   6     2630.46     2776.71     52.24 o 
   1   0   6     9333.16     9379.63    128.33 o 
   2   0   6     7377.30     7484.78     80.73 o 
   3   0   6     9340.86     9479.97    136.84 o 
   4   0   6     3331.12     3288.48     46.48 o 
   5   0   6     1547.89     1624.36     31.53 o 
   6   0   6     5381.55     5337.76     71.44 o 
   7   0   6      667.16      668.17     22.42 o 
   8   0   6        5.27       25.52     31.25 o 
   9   0   6      648.65      621.16     31.06 o 
  10   0   6     1170.07     1250.04     46.60 o 
  11   0   6     1113.81     1096.30     46.00 o 
  -8   1   6       29.74       27.53     21.41 o 
  -7   1   6       28.01       28.55     19.38 o 
  -6   1   6      632.88      640.41     47.93 o 
  -5   1   6     1178.58     1207.39     61.19 o 
  -4   1   6     9230.49     9235.05    134.01 o 
  -3   1   6     2306.45     2303.64     57.92 o 
  -2   1   6      416.40      437.97     36.65 o 
  -1   1   6     8890.32     8794.08     95.01 o 
   0   1   6     2489.80     2364.45     47.59 o 
   1   1   6     2331.50     2600.00     50.11 o 
   2   1   6     1621.52     1653.93     38.20 o 
   3   1   6     2306.12     2226.73     40.24 o 
   4   1   6     2664.63     2923.71    164.66 o 
   5   1   6      142.30      247.80     19.38 o 
   6   1   6    11589.05    11915.04    181.04 o 
   7   1   6      806.77      810.90     24.16 o 
   8   1   6     2104.77     2086.07     42.33 o 
   9   1   6     2868.87     2862.84     67.80 o 
  10   1   6     2450.78     2517.02     66.35 o 
  11   1   6      208.78      213.57     22.64 o 
  -8   2   6       34.87       39.77     23.45 o 
  -7   2   6     2231.17     2163.92     95.86 o 
  -6   2   6       20.59       22.43     16.32 o 
  -5   2   6       20.49       13.26     14.28 o 
  -4   2   6      154.09      168.26     25.49 o 
  -3   2   6      280.18      314.40     24.98 o 
  -2   2   6     2133.62     2201.59     49.50 o 
  -1   2   6     9437.47     9060.44     99.29 o 
   0   2   6    24578.15    23425.80    368.13 o 
   1   2   6     8238.00     8152.55     87.60 o 
   2   2   6     8243.76     8540.71     91.13 o 
   3   2   6      375.36      367.74     20.04 o 
   4   2   6     2059.46     2076.14     34.05 o 
   5   2   6      280.05      285.39     13.25 o 
   6   2   6     6556.41     6644.90     82.86 o 
   7   2   6      530.50      542.29     59.08 o 
   8   2   6      758.05      799.70     26.73 o 
   9   2   6    11146.05    10743.96    161.68 o 
  10   2   6     8364.45     7987.32    135.68 o 
  11   2   6      287.63      283.47     33.65 o 
  -7   3   6     5301.36     5420.00    165.20 o 
  -6   3   6     2337.15     2419.88     97.90 o 
  -5   3   6      132.33      114.21     23.45 o 
  -4   3   6     1085.39      990.18     54.05 o 
  -3   3   6      282.93      301.77     16.60 o 
  -2   3   6      283.87      294.24     18.14 o 
  -1   3   6      273.24      237.40     17.98 o 
   0   3   6    27085.67    27074.63    259.07 o 
   1   3   6        9.99       23.62      4.49 o 
   2   3   6     2602.27     2639.39     37.77 o 
   3   3   6    40477.13    39413.33    367.41 o 
   4   3   6     6287.06     6234.87     83.67 o 
   5   3   6     1089.46     1066.37     24.65 o 
   6   3   6       96.96       89.98     10.28 o 
   7   3   6      195.54      211.70     13.61 o 
   8   3   6      244.85      252.57     15.50 o 
   9   3   6     3706.29     3881.18    110.13 o 
  10   3   6     4597.30     4548.54     92.64 o 
  11   3   6      611.16      559.20     32.66 o 
  -7   4   6     2308.36     2281.19    103.00 o 
  -6   4   6     3577.11     3551.81    125.43 o 
  -5   4   6     1218.61     1289.99     68.32 o 
  -4   4   6       17.04       20.40     15.30 o 
  -3   4   6     8273.49     8283.56    100.89 o 
  -2   4   6     1767.53     1854.04     35.68 o 
  -1   4   6     2599.24     2633.87     44.91 o 
   0   4   6       45.33       47.36      6.62 o 
   1   4   6      305.31      299.32     11.91 o 
   2   4   6     1703.58     1643.84     48.95 o 
   3   4   6    10807.79    10647.76    114.15 o 
   4   4   6     1676.40     1648.80     30.34 o 
   5   4   6       27.96       60.21     22.43 o 
   6   4   6      206.94      211.40     16.83 o 
   7   4   6     5739.51     5704.45    100.94 o 
   8   4   6      280.72      291.90     22.29 o 
   9   4   6     2203.45     2200.64     56.60 o 
  10   4   6       14.27      -12.24     12.24 o 
  11   4   6      111.27      127.47     25.49 o 
  -6   5   6        1.06        4.08     18.36 o 
  -5   5   6     1090.46     1079.92     64.24 o 
  -4   5   6     2601.05     2589.16     96.88 o 
  -3   5   6     2321.78     2429.10     58.29 o 
  -2   5   6      711.21      711.66     22.65 o 
  -1   5   6     4282.52     4489.31     63.13 o 
   0   5   6     3872.78     3826.63     54.78 o 
   1   5   6      326.87      350.07     25.79 o 
   2   5   6       26.83       43.26      5.91 o 
   3   5   6     1585.50     1627.31     29.79 o 
   4   5   6     1660.65     1640.34     30.62 o 
   5   5   6      106.02      130.63     12.24 o 
   6   5   6      563.09      578.44     40.28 o 
   7   5   6     6025.98     5896.41    124.92 o 
   8   5   6     2352.83     2420.11     57.67 o 
   9   5   6     5249.82     5608.65    144.81 o 
  10   5   6      821.19      888.21     53.03 o 
  11   5   6        1.91        9.18     16.32 o 
  -6   6   6      279.64      302.87     41.81 o 
  -5   6   6       87.20       93.82     27.53 o 
  -4   6   6        0.13        0.00     15.30 o 
  -3   6   6       29.49       33.33     11.47 o 
  -2   6   6      709.47      693.16     23.78 o 
  -1   6   6      497.04      541.38     20.20 o 
   0   6   6       11.06        5.47     12.75 o 
   1   6   6     1101.39     1126.68     34.05 o 
   2   6   6    16105.96    16062.74    209.56 o 
   3   6   6    12453.27    12237.60    189.16 o 
   4   6   6       80.85      100.01     12.01 o 
   5   6   6      213.59      198.61     15.67 o 
   6   6   6      489.45      481.68     24.50 o 
   7   6   6     1234.59     1240.32     39.90 o 
   8   6   6     1327.22     1382.86     43.91 o 
   9   6   6      188.22      186.62     26.51 o 
  10   6   6     1166.13     1145.18     61.19 o 
  11   6   6        1.17       24.47     17.34 o 
  -3   7   6      290.04      352.84     32.63 o 
  -2   7   6     1569.50     1537.07     44.64 o 
  -1   7   6       24.04       18.36     15.30 o 
   0   7   6      608.46      632.86     35.18 o 
   1   7   6       15.18       12.31     23.45 o 
   2   7   6    15294.35    15233.90    202.36 o 
   3   7   6     5770.06     5716.74    127.47 o 
   4   7   6      437.70      425.61     22.54 o 
   5   7   6     1413.10     1466.35     43.09 o 
   6   7   6     5535.21     5611.59    107.58 o 
   7   7   6     3270.48     3298.95     71.84 o 
   8   7   6      402.33      362.31     24.08 o 
   9   7   6      135.46      146.84     24.47 o 
  10   7   6      349.38      349.78     38.75 o 
  11   7   6      141.05      130.53     27.53 o 
  -3   8   6       95.79      121.35     24.47 o 
  -2   8   6       44.02       62.21     20.40 o 
  -1   8   6     1048.38      988.10     37.31 o 
   0   8   6      305.48      311.22     21.31 o 
   1   8   6      229.87      246.33     31.10 o 
   2   8   6        4.62       27.13     10.02 o 
   3   8   6     2205.30     2063.98     83.62 o 
   4   8   6      472.55      463.99     25.23 o 
   5   8   6     1418.35     1415.49     44.55 o 
   6   8   6    15434.44    15361.55    214.15 o 
   7   8   6     2048.60     2139.36     57.77 o 
   8   8   6     1451.49     1361.46     45.41 o 
   9   8   6     1524.98     1552.07     71.38 o 
  10   8   6      606.69      602.67     47.93 o 
  -3   9   6      177.42      202.93     31.61 o 
  -2   9   6      396.07      357.93     37.73 o 
  -1   9   6     1175.00     1168.64     65.26 o 
   0   9   6     4576.62     4606.63     93.31 o 
   1   9   6      937.07      991.01     37.71 o 
   2   9   6     3687.10     3679.29     77.52 o 
   3   9   6      952.29      908.23     46.91 o 
   4   9   6       46.04       54.88     18.36 o 
   5   9   6      213.75      180.74     18.87 o 
   6   9   6     1822.55     1831.77     54.15 o 
   7   9   6       34.62       30.20     11.16 o 
   8   9   6      599.76      617.67     32.42 o 
   9   9   6     6030.06     6113.43    164.18 o 
  10   9   6     1443.85     1327.72     71.38 o 
  -2  10   6      170.54      128.49     29.57 o 
  -1  10   6      826.03      804.59     58.13 o 
   0  10   6      921.19      910.33     39.06 o 
   1  10   6     1441.61     1429.87     48.19 o 
   2  10   6      131.67      154.27     18.71 o 
   3  10   6     1143.27     1109.57     41.89 o 
   4  10   6      140.87      135.63     27.53 o 
   5  10   6     2933.45     2840.54     97.39 o 
   6  10   6     1060.66     1075.84     42.98 o 
   7  10   6        5.80        6.63     10.10 o 
   8  10   6     1018.01      996.99     42.53 o 
   9  10   6     1216.10     1173.74     66.28 o 
   0  11   6       56.41       85.66     25.49 o 
   1  11   6       44.04       38.59     13.72 o 
   2  11   6      404.25      361.39     39.77 o 
   3  11   6      109.21      136.21     34.67 o 
   4  11   6       51.31       69.34     15.67 o 
   5  11   6     4854.91     4662.38    186.11 o 
   6  11   6     1453.83     1564.25     54.45 o 
   7  11   6      213.04      199.41     21.91 o 
   8  11   6      548.48      553.61     37.73 o 
   2  12   6      337.70      380.41     29.14 o 
   3  12   6        3.00       12.37     17.85 o 
   4  12   6       88.48       88.59     17.57 o 
   5  12   6      877.16      896.36     66.28 o 
   6  12   6      183.68      154.64     21.77 o 
  -3 -11   7       53.95       32.63     19.38 o 
  -2 -11   7       20.85       73.24     15.81 o 
  -1 -11   7      236.76      219.25     22.94 o 
   0 -11   7       51.88       61.81     15.81 o 
   1 -11   7     1538.65     1509.30     54.56 o 
   2 -11   7     6455.76     6609.05    167.75 o 
  -2 -10   7      166.49      190.60     20.19 o 
  -1 -10   7      620.99      658.78     32.35 o 
   0 -10   7      578.91      546.96     30.49 o 
   1 -10   7      887.08      954.08     32.66 o 
   2 -10   7     1115.57     1149.68     36.14 o 
   3 -10   7       50.85       50.63     13.30 o 
   4 -10   7      373.05      370.84     23.91 o 
  -4  -9   7      123.08      141.75     24.47 o 
  -3  -9   7     1041.77     1078.90     54.05 o 
  -2  -9   7      560.14      568.22     23.35 o 
  -1  -9   7      398.68      403.52     20.00 o 
   0  -9   7        3.00       11.98      7.99 o 
   1  -9   7     1027.59     1047.04     39.00 o 
   2  -9   7     1224.58     1259.52     36.56 o 
   3  -9   7       42.75       49.85     11.34 o 
   4  -9   7       14.19       32.58     11.06 o 
   5  -9   7      526.02      527.86     26.63 o 
  -7  -8   7      202.77      185.60     31.61 o 
  -6  -8   7     1216.29     1282.85     66.28 o 
  -5  -8   7     1751.98     1825.36     75.46 o 
  -4  -8   7     3231.99     3129.63    100.96 o 
  -3  -8   7       38.74       31.61     15.30 o 
  -2  -8   7       41.28       12.24     12.24 o 
  -1  -8   7     1111.94     1047.38     29.77 o 
   0  -8   7      146.04      126.42     12.69 o 
   1  -8   7     8962.73     9153.67    219.12 o 
   2  -8   7      381.36      413.51     21.08 o 
   3  -8   7       10.52        7.44      8.25 o 
   4  -8   7     2210.38     2147.97     49.17 o 
   5  -8   7      213.41      186.88     17.25 o 
  -7  -7   7       63.33       94.84     25.49 o 
  -6  -7   7     1346.47     1442.95     70.36 o 
  -5  -7   7    12269.03    12498.11    262.08 o 
  -4  -7   7      482.00      494.58     37.73 o 
  -3  -7   7      144.75      119.31     18.36 o 
  -2  -7   7     2619.26     2755.27     73.93 o 
  -1  -7   7        2.13        9.46      7.83 o 
   0  -7   7       35.91       42.28      8.54 o 
   1  -7   7     3282.94     3301.47     58.76 o 
   2  -7   7     1227.90     1261.46     33.26 o 
   3  -7   7      241.74      241.04     18.36 o 
   4  -7   7     5257.85     5018.04     78.71 o 
   5  -7   7     5809.69     5702.88    106.56 o 
   6  -7   7      316.37      335.90     25.84 o 
   7  -7   7        0.46       -8.79      8.79 o 
  -8  -6   7      436.06      405.86     43.85 o 
  -7  -6   7      476.54      479.28     43.85 o 
  -6  -6   7     1060.49     1024.85     59.15 o 
  -5  -6   7     4292.18     4182.01    121.35 o 
  -4  -6   7       17.33       23.45     14.28 o 
  -3  -6   7     2885.52     2859.39     78.52 o 
  -2  -6   7    12467.06    12460.68    171.84 o 
  -1  -6   7     1323.00     1467.84     31.89 o 
   0  -6   7       11.78        7.87      7.55 o 
   1  -6   7     2194.17     2255.64     50.71 o 
   2  -6   7      304.25      324.35     20.09 o 
   3  -6   7      354.44      316.69     20.83 o 
   4  -6   7     1955.29     2057.66     69.34 o 
   5  -6   7     3188.43     3223.81     58.63 o 
   6  -6   7       81.85       66.62     11.83 o 
   7  -6   7       37.78       38.33     10.99 o 
   8  -6   7     6732.69     6746.01    102.78 o 
  -8  -5   7     2297.48     2407.64    101.98 o 
  -7  -5   7      222.86      192.73     31.61 o 
  -6  -5   7      485.90      573.10     44.87 o 
  -5  -5   7      266.30      277.37     30.59 o 
  -4  -5   7      630.43      601.66     40.79 o 
  -3  -5   7      797.42      856.17     51.50 o 
  -2  -5   7     5829.73     5773.16     94.16 o 
  -1  -5   7     5570.92     5603.68     92.88 o 
   0  -5   7     2974.77     2927.61     46.31 o 
   1  -5   7      140.03      166.43     11.80 o 
   2  -5   7    12230.92    12148.58    135.52 o 
   3  -5   7     1468.85     1515.98     33.55 o 
   4  -5   7      131.77      189.12     16.32 o 
   5  -5   7     2228.09     2199.84     44.85 o 
   6  -5   7      486.13      497.71     22.05 o 
   7  -5   7     1909.24     1922.14     45.15 o 
   8  -5   7     5615.96     5602.36     88.76 o 
   9  -5   7      146.75      141.06     21.49 o 
  -8  -4   7     1621.23     1588.78     82.60 o 
  -7  -4   7        4.28       17.34     18.36 o 
  -6  -4   7     5744.89     5667.80    153.98 o 
  -5  -4   7      843.86      921.86     52.01 o 
  -4  -4   7      599.47      611.85     40.79 o 
  -3  -4   7     3313.00     3282.49     62.85 o 
  -2  -4   7       22.85       46.26      9.37 o 
  -1  -4   7      895.19      812.22     40.28 o 
   0  -4   7     2626.99     2600.77     41.03 o 
   1  -4   7    12388.16    12108.09    164.28 o 
   2  -4   7     9629.39     9364.87    107.07 o 
   3  -4   7     5550.55     5638.12     74.54 o 
   4  -4   7       52.11       77.98      9.27 o 
   5  -4   7      311.95      316.24     21.90 o 
   6  -4   7      266.81      238.54     20.65 o 
   7  -4   7        3.97       11.20      9.38 o 
   8  -4   7        4.34       13.85      9.75 o 
   9  -4   7       57.92       66.77     16.54 o 
  -8  -3   7      260.30      327.34     40.79 o 
  -7  -3   7      246.83      240.66     33.65 o 
  -6  -3   7     2264.72     2291.39     90.76 o 
  -5  -3   7     1553.72     1557.17     69.34 o 
  -4  -3   7      427.84      396.68     33.65 o 
  -3  -3   7    26828.84    26322.20    523.64 o 
  -2  -3   7     2989.38     3062.32     59.38 o 
  -1  -3   7     3599.66     3654.96     67.19 o 
   0  -3   7      420.29      411.42     20.47 o 
   1  -3   7     4771.50     4823.39    109.11 o 
   2  -3   7      226.41      231.01     11.45 o 
   3  -3   7      597.57      647.86     34.93 o 
   4  -3   7      220.78      253.89     16.35 o 
   5  -3   7      676.92      664.84     23.56 o 
   6  -3   7      102.18      132.15     14.32 o 
   7  -3   7     7856.04     7910.95    104.03 o 
   8  -3   7     3189.32     3293.36     60.34 o 
   9  -3   7       72.13       89.22     16.17 o 
  10  -3   7      344.56      299.43     26.95 o 
  -8  -2   7       82.84       87.70     28.55 o 
  -7  -2   7      453.26      460.93     43.85 o 
  -6  -2   7       22.96       52.01     20.40 o 
  -5  -2   7      934.41      923.90     53.03 o 
  -4  -2   7     2407.91     2418.86     84.64 o 
  -3  -2   7     7717.03     7604.66    114.10 o 
  -2  -2   7     5051.66     4979.46    110.13 o 
  -1  -2   7     2089.00     2212.52     48.05 o 
   0  -2   7     3646.00     3523.18     65.11 o 
   1  -2   7    27591.83    27910.44    337.00 o 
   2  -2   7     3485.21     3637.13     49.26 o 
   3  -2   7      474.75      480.85     16.07 o 
   4  -2   7      710.48      726.38     20.94 o 
   5  -2   7      896.30      890.48     24.57 o 
   6  -2   7       93.80      131.57     11.52 o 
   7  -2   7     9967.29    10143.36    209.87 o 
   8  -2   7      901.38      940.37     29.76 o 
   9  -2   7      135.85      127.41     17.64 o 
  10  -2   7     1630.29     1640.27     55.57 o 
  -8  -1   7      140.72      124.41     29.57 o 
  -7  -1   7      110.06      133.59     27.53 o 
  -6  -1   7      198.67      212.11     30.59 o 
  -5  -1   7     3317.29     3331.54    108.09 o 
  -4  -1   7      400.06      451.75     35.69 o 
  -3  -1   7     1097.25     1126.53     43.85 o 
  -2  -1   7     1446.22     1498.75     56.60 o 
  -1  -1   7      152.89      118.77     11.88 o 
   0  -1   7     9532.66     9261.94    130.42 o 
   1  -1   7    37608.05    36089.95    508.35 o 
   2  -1   7      896.43      977.61     30.98 o 
   3  -1   7      920.26      989.83     21.73 o 
   4  -1   7     4172.85     4097.43     56.66 o 
   5  -1   7       95.59       96.47      9.19 o 
   6  -1   7      159.92      173.05     18.58 o 
   7  -1   7      139.43      142.38     12.41 o 
   8  -1   7      125.50      119.95     13.31 o 
   9  -1   7      221.56      228.17     20.83 o 
  10  -1   7     3005.53     2967.35     97.39 o 
  -8   0   7       51.48       57.11     23.45 o 
  -7   0   7       94.14       90.76     26.51 o 
  -6   0   7     5754.16     5566.84    158.06 o 
  -5   0   7     5735.88     5691.25    152.96 o 
  -4   0   7     2060.31     1941.61     75.46 o 
  -3   0   7     2531.19     2561.38     55.46 o 
  -2   0   7      796.02      801.51     28.42 o 
  -1   0   7      586.55      536.39     31.61 o 
   0   0   7     2277.58     2140.53     47.23 o 
   1   0   7     4355.99     4379.85    107.07 o 
   2   0   7      420.59      437.77     37.73 o 
   3   0   7     1586.54     1542.86    128.49 o 
   4   0   7    10820.65    10869.82    139.47 o 
   5   0   7    10803.91    11049.80    122.52 o 
   6   0   7      250.53      282.33     27.43 o 
   7   0   7      849.98      890.18     30.03 o 
   8   0   7     1040.12     1053.03     30.19 o 
   9   0   7      263.81      267.54     24.47 o 
  10   0   7       46.01       60.05     24.47 o 
  11   0   7     4095.76     4205.17     95.97 o 
  -7   1   7      128.82      130.53     28.55 o 
  -6   1   7     1989.84     1923.26     85.66 o 
  -5   1   7     1690.27     1602.03     73.42 o 
  -4   1   7      100.42      124.41     22.43 o 
  -3   1   7       72.44       85.78     12.01 o 
  -2   1   7      118.14      149.11     15.30 o 
  -1   1   7      429.08      486.74     35.69 o 
   0   1   7    15513.10    15680.13    330.40 o 
   1   1   7     2232.48     2101.44     46.85 o 
   2   1   7      226.93      240.67     15.81 o 
   3   1   7      578.72      595.80     32.12 o 
   4   1   7     5118.42     5093.57     64.38 o 
   5   1   7     6958.28     7077.37     85.82 o 
   6   1   7     4645.93     4921.20     68.05 o 
   7   1   7     1784.17     1671.73     36.86 o 
   8   1   7     7505.46     7442.21     97.67 o 
   9   1   7     1336.67     1290.16     43.54 o 
  10   1   7     1402.76     1467.08     49.65 o 
  11   1   7        6.05       -1.08     11.47 o 
  -7   2   7     1902.90     1947.73     93.82 o 
  -6   2   7     1129.62     1202.29     68.32 o 
  -5   2   7       96.65       98.92     22.43 o 
  -4   2   7      628.95      611.85     43.85 o 
  -3   2   7      248.94      263.15     18.85 o 
  -2   2   7     3171.72     3272.65     65.90 o 
  -1   2   7     2146.19     2263.17     56.60 o 
   0   2   7    42772.64    42197.60    600.12 o 
   1   2   7     1834.63     1846.10     52.52 o 
   2   2   7      885.19      852.32     28.74 o 
   3   2   7    21220.53    21274.06    264.61 o 
   4   2   7      940.31      961.49     23.76 o 
   5   2   7       16.00       29.04      6.06 o 
   6   2   7       23.70       22.74      6.90 o 
   7   2   7     3313.28     3295.83     53.98 o 
   8   2   7     4322.47     4333.37     89.31 o 
   9   2   7     2599.19     2554.26     62.53 o 
  10   2   7     3117.41     3099.52     74.42 o 
  11   2   7     1182.03     1182.81     46.60 o 
  -7   3   7     4382.62     4349.25    148.88 o 
  -6   3   7    10037.21     9791.68    239.64 o 
  -5   3   7        0.82       -9.18     12.24 o 
  -4   3   7      545.53      555.77     42.83 o 
  -3   3   7     2107.73     2169.52     91.27 o 
  -2   3   7      490.23      554.89     31.61 o 
  -1   3   7     2377.94     2387.61     71.38 o 
   0   3   7     9187.03     9198.88    133.64 o 
   1   3   7     1706.82     1663.22     63.22 o 
   2   3   7     2384.19     2327.38     50.82 o 
   3   3   7    16824.38    15818.54    385.47 o 
   4   3   7    16872.16    16692.64    170.49 o 
   5   3   7      534.19      549.35     18.26 o 
   6   3   7        4.60       13.95      5.83 o 
   7   3   7     1243.49     1249.55     30.62 o 
   8   3   7      142.76      158.23     13.70 o 
   9   3   7        2.26       12.39     10.20 o 
  10   3   7      311.36      331.97     24.81 o 
  11   3   7        0.07       14.04     12.75 o 
  -6   4   7     1108.38     1168.64     71.38 o 
  -5   4   7      748.63      717.91     52.01 o 
  -4   4   7     3545.94     3353.97    112.17 o 
  -3   4   7     4614.27     4625.24     87.75 o 
  -2   4   7     1581.91     1645.59     52.52 o 
  -1   4   7       71.06       76.05     14.79 o 
   0   4   7     1967.50     2019.78     48.78 o 
   1   4   7      150.18      208.02     52.01 o 
   2   4   7      237.75      261.31     24.47 o 
   3   4   7     7063.24     6975.56    106.72 o 
   4   4   7     8837.55     8793.59    100.59 o 
   5   4   7       39.40       40.22      8.52 o 
   6   4   7     3849.30     3659.25     80.19 o 
   7   4   7    15013.57    14819.35    161.93 o 
   8   4   7      680.04      670.11     23.71 o 
   9   4   7      478.82      523.13     37.73 o 
  10   4   7       73.57       76.48     20.40 o 
  11   4   7       53.35       45.89     20.40 o 
  -6   5   7      378.74      349.78     43.85 o 
  -5   5   7      439.70      429.32     43.85 o 
  -4   5   7     1160.78     1186.99     65.26 o 
  -3   5   7     2249.21     2470.37     63.73 o 
  -2   5   7     2936.24     3114.47     68.49 o 
  -1   5   7     1602.13     1701.22     46.85 o 
   0   5   7        0.85        9.04     14.79 o 
   1   5   7     5588.82     5434.78     91.33 o 
   2   5   7     1953.39     1934.47     45.54 o 
   3   5   7      574.51      543.61     45.38 o 
   4   5   7      168.13      176.70     13.94 o 
   5   5   7        4.52       34.58     13.26 o 
   6   5   7     5699.66     5593.96     94.52 o 
   7   5   7    11325.50    11806.34    168.04 o 
   8   5   7     1207.14     1152.49     39.58 o 
   9   5   7      184.30      191.71     25.49 o 
  10   5   7      315.40      423.20     38.75 o 
  11   5   7      269.84      255.96     33.65 o 
  -5   6   7       11.15       39.77     23.45 o 
  -4   6   7     1988.76     1959.97     87.70 o 
  -3   6   7       54.06       85.63     23.96 o 
  -2   6   7      283.16      291.98     21.98 o 
  -1   6   7       92.11       80.56     18.36 o 
   0   6   7     6055.13     5792.21    148.88 o 
   1   6   7     2326.66     2329.12     85.66 o 
   2   6   7     6542.12     6737.52    167.24 o 
   3   6   7     3708.61     3737.40    114.21 o 
   4   6   7      209.04      215.72     22.94 o 
   5   6   7      158.54      124.29     13.47 o 
   6   6   7      528.55      463.81     24.50 o 
   7   6   7      108.39      104.87     14.94 o 
   8   6   7     1108.95     1095.29     47.42 o 
   9   6   7      170.78      176.42     25.49 o 
  10   6   7     2262.14     2340.34     89.74 o 
  11   6   7     4779.22     4878.51    144.81 o 
  -3   7   7      918.60      990.18     56.09 o 
  -2   7   7       71.71       71.38     19.38 o 
  -1   7   7       16.33       18.36     14.28 o 
   0   7   7      165.05      150.92     27.53 o 
   1   7   7        5.45       53.03     19.38 o 
   2   7   7      261.81      260.04     30.59 o 
   3   7   7     4980.91     4898.90    139.71 o 
   4   7   7      681.22      662.40     28.40 o 
   5   7   7       55.15       74.04     24.98 o 
   6   7   7    15763.38    15698.25    214.89 o 
   7   7   7     3450.83     3574.72    101.47 o 
   8   7   7     1554.84     1555.38     48.48 o 
   9   7   7      140.65      104.01     21.41 o 
  10   7   7     1005.99      971.83     58.13 o 
  -3   8   7     1726.22     1797.83     79.54 o 
  -2   8   7       43.59       62.21     21.41 o 
  -1   8   7      350.82      381.39     38.75 o 
   0   8   7     5871.63     5943.13    160.10 o 
   1   8   7       52.12       64.24     20.40 o 
   2   8   7      180.59      190.69     29.57 o 
   3   8   7     2212.06     2169.02     89.74 o 
   4   8   7     1097.97     1130.91     64.24 o 
   5   8   7     1282.28     1213.26     53.03 o 
   6   8   7    13212.78    12931.76    187.69 o 
   7   8   7      136.71      148.29     18.87 o 
   8   8   7       15.72       39.26     12.26 o 
   9   8   7     2810.46     2796.17     97.90 o 
  10   8   7     2234.62     2171.06     90.76 o 
  -2   9   7       29.87       30.59     20.40 o 
  -1   9   7     3194.85     3250.98    114.21 o 
   0   9   7     7335.86     7495.20    192.73 o 
   1   9   7       25.30       25.49     17.34 o 
   2   9   7      149.86      188.65     29.57 o 
   3   9   7      775.93      747.48     55.07 o 
   4   9   7      175.07      175.40     30.59 o 
   5   9   7      200.73      187.84     19.11 o 
   6   9   7       32.81       30.36     28.55 o 
   7   9   7       72.22       92.73     15.81 o 
   8   9   7      501.59      524.75     30.98 o 
   9   9   7     4409.51     4448.17    133.59 o 
  -1  10   7      920.73      954.49     63.22 o 
   0  10   7       65.24       54.05     23.45 o 
   1  10   7       57.43       73.42     24.47 o 
   2  10   7      415.88      415.04     42.83 o 
   3  10   7     2083.79     2004.84     91.78 o 
   4  10   7      966.68      972.85     64.24 o 
   5  10   7     1296.81     1330.78     74.44 o 
   6  10   7     1223.23     1245.46     46.27 o 
   7  10   7      185.61      216.64     22.32 o 
   8  10   7        3.64       -9.18     15.30 o 
   9  10   7      579.53      517.02     46.91 o 
   1  11   7      122.85       87.70     27.53 o 
   2  11   7       92.66       81.58     27.53 o 
   3  11   7     1177.24     1121.73     71.38 o 
   4  11   7     1364.77     1322.62     77.50 o 
   5  11   7     1190.02     1268.57     76.48 o 
   6  11   7       99.60      110.13     27.53 o 
   7  11   7     1117.23     1092.36     46.17 o 
  -1 -11   8       57.84       18.36     20.40 o 
   0 -11   8      455.98      561.88     49.97 o 
  -1 -10   8      792.17      733.20     52.01 o 
   0 -10   8      879.37      896.59     40.36 o 
   1 -10   8      715.12      671.47     36.41 o 
   2 -10   8       38.85       34.11     14.21 o 
   3 -10   8      167.77      180.08     46.91 o 
  -4  -9   8      126.94      163.16     28.55 o 
  -2  -9   8      646.54      639.72     30.98 o 
  -1  -9   8     5053.59     5195.65    142.77 o 
   0  -9   8     4052.68     3995.40    124.41 o 
   1  -9   8      827.33      832.91     38.57 o 
   2  -9   8       81.97       80.21     15.86 o 
   3  -9   8      235.59      202.85     22.71 o 
   4  -9   8      326.85      286.55     38.75 o 
  -6  -8   8      384.59      357.93     38.75 o 
  -5  -8   8     4201.94     4180.99    127.47 o 
  -4  -8   8      151.64      173.36     27.53 o 
  -2  -8   8      101.57      100.20     20.40 o 
  -1  -8   8     4185.62     4165.73     84.28 o 
   0  -8   8       18.80       35.69     17.34 o 
   1  -8   8      842.65      913.70     55.07 o 
   2  -8   8      790.72      765.84     50.99 o 
   3  -8   8      493.00      407.90     40.79 o 
   4  -8   8      653.22      674.54     40.79 o 
   5  -8   8      470.56      461.08     74.95 o 
   6  -8   8      404.75      418.20     24.45 o 
  -6  -7   8     1760.91     1716.25     79.54 o 
  -5  -7   8     4620.79     4556.26    134.61 o 
  -4  -7   8        1.54       -6.12     13.26 o 
  -2  -7   8     3073.55     3079.41     67.19 o 
  -1  -7   8      735.28      777.74     32.76 o 
   0  -7   8      214.06      240.06     31.10 o 
   1  -7   8        2.26        6.01      9.71 o 
   2  -7   8      946.67      938.14     38.45 o 
   3  -7   8      914.86      928.77     38.76 o 
   4  -7   8     1348.66     1333.38     48.35 o 
   5  -7   8     2934.81     3010.71     59.34 o 
   6  -7   8       28.36       42.88     11.51 o 
   7  -7   8       81.77       85.08     14.27 o 
  -7  -6   8       62.14       42.83     23.45 o 
  -6  -6   8      421.43      433.40     42.83 o 
  -5  -6   8       86.28       75.46     21.41 o 
  -4  -6   8       72.64       81.58     20.40 o 
  -2  -6   8     8396.78     8158.08    366.60 o 
  -1  -6   8    12333.05    12266.32    174.67 o 
   0  -6   8        1.25       -5.97      7.34 o 
   1  -6   8       28.65       30.30     18.87 o 
   2  -6   8     1138.45     1173.41     41.42 o 
   3  -6   8       61.71       88.47     16.83 o 
   4  -6   8      317.69      347.37     24.87 o 
   5  -6   8      892.34      920.07     46.33 o 
   6  -6   8      764.57      762.01     28.67 o 
   7  -6   8      406.06      439.23     49.21 o 
   8  -6   8     5566.00     5631.00     92.45 o 
  -7  -5   8     2310.75     2424.98    100.96 o 
  -6  -5   8      390.58      382.41     39.77 o 
  -5  -5   8       25.82       20.40     16.32 o 
  -4  -5   8       45.32       44.87     17.34 o 
  -3  -5   8        5.42        7.14     11.22 o 
  -2  -5   8    10706.39    10643.01    208.54 o 
  -1  -5   8     3958.71     3880.10     75.46 o 
   0  -5   8      398.23      398.30     22.64 o 
   1  -5   8     7438.40     7353.65    119.46 o 
   2  -5   8     8785.84     8885.38    139.03 o 
   3  -5   8      961.29     1001.70     56.09 o 
   4  -5   8     1486.31     1516.87     47.75 o 
   5  -5   8      432.71      414.41     19.94 o 
   6  -5   8       76.98       68.31     11.10 o 
   7  -5   8     1424.22     1409.88     38.46 o 
   8  -5   8     1402.69     1446.37     40.87 o 
  -7  -4   8      962.15     1097.26     67.30 o 
  -6  -4   8      815.16      816.82     55.07 o 
  -5  -4   8     1687.77     1885.53     80.56 o 
  -4  -4   8      509.64      511.92     39.77 o 
  -3  -4   8     3511.18     3565.06    108.09 o 
  -2  -4   8       28.07       40.28     21.41 o 
  -1  -4   8     1809.47     1803.74     88.21 o 
   0  -4   8      521.24      562.58     25.53 o 
   1  -4   8     8342.88     8085.53    204.46 o 
   2  -4   8     9148.52     9310.23    196.30 o 
   3  -4   8      996.37      964.69     35.97 o 
   4  -4   8       99.94       98.23     29.57 o 
   5  -4   8     1371.07     1385.95     45.73 o 
   6  -4   8     2339.67     2403.83     48.17 o 
   7  -4   8     1043.14     1056.11     32.33 o 
   8  -4   8       68.60       70.85     12.28 o 
   9  -4   8      241.04      235.65     19.19 o 
  -7  -3   8      362.41      398.72     43.85 o 
  -6  -3   8       20.50       -7.14     16.32 o 
  -5  -3   8     3435.42     3400.88    113.19 o 
  -4  -3   8        5.67       30.59     16.32 o 
  -3  -3   8     2618.73     2491.26     86.68 o 
  -2  -3   8     8764.76     8616.93    174.38 o 
  -1  -3   8        1.43       19.24      8.27 o 
   0  -3   8      568.48      555.58     30.08 o 
   1  -3   8     2452.08     2558.68     57.16 o 
   2  -3   8       17.78       21.92      9.37 o 
   3  -3   8      651.12      672.38     29.14 o 
   4  -3   8       66.94       95.45     13.94 o 
   5  -3   8    12010.31    12141.56    196.81 o 
   6  -3   8     2011.39     2065.84     48.03 o 
   7  -3   8     3168.89     3039.78     63.00 o 
   8  -3   8     1155.45     1199.93     35.00 o 
   9  -3   8      100.14      101.33     13.79 o 
  -7  -2   8      435.12      408.92     44.87 o 
  -6  -2   8        1.40      -13.26     13.26 o 
  -5  -2   8      226.11      215.17     29.57 o 
  -4  -2   8      463.26      454.81     37.73 o 
  -3  -2   8     1511.11     1455.19     63.22 o 
  -2  -2   8     4616.25     4599.74     81.86 o 
  -1  -2   8     9678.49     9431.65    137.45 o 
   0  -2   8     3396.47     3460.59     67.68 o 
   1  -2   8    20643.20    21036.11    267.04 o 
   2  -2   8      337.91      344.53     21.41 o 
   3  -2   8      242.34      248.13     18.29 o 
   4  -2   8      168.62      185.30     20.90 o 
   5  -2   8     1220.55     1332.20     66.28 o 
   6  -2   8       11.84       18.81     10.29 o 
   7  -2   8      703.02      753.19     45.76 o 
   8  -2   8       58.58       81.97     11.38 o 
   9  -2   8       43.29       53.53     12.62 o 
  10  -2   8       15.58       24.04     13.64 o 
  -7  -1   8      327.18      362.01     43.85 o 
  -6  -1   8     3208.25     3305.02    118.29 o 
  -5  -1   8     7504.23     7567.60    189.67 o 
  -4  -1   8      611.96      666.92     45.89 o 
  -3  -1   8      429.53      411.98     33.65 o 
  -2  -1   8      129.43      112.32     13.33 o 
  -1  -1   8     2538.50     2432.28     53.95 o 
   0  -1   8     5685.28     5544.92    112.17 o 
   1  -1   8     9692.25     9411.31    137.30 o 
   2  -1   8     1465.94     1486.47     52.01 o 
   3  -1   8     1743.12     1786.56     46.40 o 
   4  -1   8     4165.67     4249.32    117.27 o 
   5  -1   8     6561.35     6892.19    114.48 o 
   6  -1   8       95.56       93.78     14.05 o 
   7  -1   8      104.09      115.43     17.11 o 
   8  -1   8       10.91        5.48      7.19 o 
   9  -1   8      646.16      625.69     29.22 o 
  10  -1   8      994.63      969.83     42.14 o 
  -7   0   8       25.70       26.51     21.41 o 
  -6   0   8     8102.60     8203.92    211.09 o 
  -5   0   8     4413.61     4415.54    135.63 o 
  -4   0   8      752.85      707.71     46.91 o 
  -3   0   8      440.93      483.36     36.71 o 
  -2   0   8      890.37      928.88     32.76 o 
  -1   0   8     1271.70     1119.69     48.95 o 
   0   0   8        4.44        2.04     14.28 o 
   1   0   8      193.62      224.55     24.98 o 
   2   0   8      748.48      791.72     29.20 o 
   3   0   8      132.97      108.65     13.70 o 
   4   0   8    15443.36    15725.81    210.87 o 
   5   0   8    17623.29    17732.11    334.99 o 
   6   0   8      629.82      625.57     28.74 o 
   7   0   8      369.58      374.73     17.81 o 
   8   0   8     3712.19     3820.31    100.30 o 
   9   0   8      229.57      224.72     16.55 o 
  10   0   8      438.16      450.33     31.61 o 
  -7   1   8        1.16       10.20     18.36 o 
  -6   1   8      232.33      216.19     35.69 o 
  -5   1   8      504.45      556.79     45.89 o 
  -4   1   8     1143.30     1177.82     62.21 o 
  -3   1   8      488.26      427.28     36.71 o 
  -2   1   8     9912.61    10016.80    147.35 o 
  -1   1   8     3402.82     3381.97     67.74 o 
   0   1   8    10113.63    10061.76    145.30 o 
   1   1   8        4.11        5.83      7.34 o 
   2   1   8      304.40      306.53     19.43 o 
   3   1   8      440.12      399.87     21.63 o 
   4   1   8     6331.07     6381.27    104.91 o 
   5   1   8     1893.03     1827.38     67.81 o 
   6   1   8      112.92      132.30     15.14 o 
   7   1   8     7546.74     7569.95    151.94 o 
   8   1   8     7941.96     7954.75    104.24 o 
   9   1   8     1252.13     1259.48     53.14 o 
  10   1   8      205.91      202.25     21.92 o 
  11   1   8      913.61      975.53     42.82 o 
  -6   2   8     4578.06     4685.77    151.94 o 
  -5   2   8       20.21       17.34     18.36 o 
  -4   2   8       23.77       30.59     18.36 o 
  -3   2   8        5.59       17.34     15.30 o 
  -2   2   8     9784.41     9857.88    209.56 o 
  -1   2   8       22.02       31.61      9.37 o 
   0   2   8    10123.99     9812.87    268.71 o 
   1   2   8     1245.00     1271.44     42.83 o 
   2   2   8      894.21      806.57     29.46 o 
   3   2   8     1677.19     1625.02     45.89 o 
   4   2   8     2364.09     2392.48     74.44 o 
   5   2   8     1157.76     1179.00     82.60 o 
   6   2   8      557.41      589.48     27.40 o 
   7   2   8     1233.21     1294.23     42.54 o 
   8   2   8     3225.77     3043.57     55.07 o 
   9   2   8     1808.41     1824.11     42.62 o 
  10   2   8     1966.17     1982.41     57.64 o 
  11   2   8      102.68       91.31     17.98 o 
  -6   3   8     3036.45     3001.14    118.29 o 
  -5   3   8       66.42      107.07     26.51 o 
  -4   3   8      661.55      666.92     48.95 o 
  -3   3   8     1515.36     1528.61     69.34 o 
  -2   3   8     1566.15     1567.52     46.13 o 
  -1   3   8      661.56      654.84     28.09 o 
   0   3   8        6.25       15.34      8.08 o 
   1   3   8      325.19      364.05     32.63 o 
   2   3   8     2895.54     2855.92     60.36 o 
   3   3   8     1246.66     1272.65     49.97 o 
   4   3   8     9662.52     9707.98    144.29 o 
   5   3   8       29.73       35.20     10.29 o 
   6   3   8       80.71       84.10     12.60 o 
   7   3   8     6301.79     6168.80    107.03 o 
   8   3   8       18.70       16.56     10.44 o 
   9   3   8      185.92      201.01     15.65 o 
  10   3   8      189.47      190.64     19.74 o 
  11   3   8     1165.57     1086.04     61.19 o 
  -5   4   8      217.01      221.29     34.67 o 
  -4   4   8      630.26      644.48     49.97 o 
  -3   4   8     7783.72     8189.65    196.81 o 
  -2   4   8     7988.71     8205.06    132.28 o 
  -1   4   8      230.92      233.74     18.75 o 
   0   4   8       20.69       30.37      9.56 o 
   1   4   8     2670.01     2713.18     59.82 o 
   2   4   8      427.12      423.32     21.80 o 
   3   4   8     2136.57     2203.55     51.19 o 
   4   4   8        3.89       61.07     54.05 o 
   5   4   8     2355.22     2368.73    157.55 o 
   6   4   8     2732.92     2621.99     62.71 o 
   7   4   8    16226.44    16112.89    219.80 o 
   8   4   8     1087.70     1078.90     58.13 o 
   9   4   8      134.27      133.08     22.94 o 
  10   4   8       11.22       10.20     14.28 o 
  11   4   8        0.05       -5.10     15.30 o 
  -5   5   8        1.03        1.02     18.36 o 
  -4   5   8       90.24       83.62     24.47 o 
  -3   5   8     4934.40     5305.78    149.90 o 
  -2   5   8     1666.53     1805.70     52.27 o 
  -1   5   8      302.44      340.85     22.32 o 
   0   5   8     7764.90     8081.43    128.78 o 
   1   5   8     9751.82     9863.90    146.88 o 
   2   5   8       33.63       48.95     18.36 o 
   3   5   8     1676.81     1614.27     70.36 o 
   4   5   8       24.96      140.73     24.47 o 
   5   5   8      645.69      608.79     43.85 o 
   6   5   8     2759.60     2865.51     98.92 o 
   7   5   8     4466.02     4392.08    128.49 o 
   8   5   8     3342.08     3461.05    111.15 o 
   9   5   8       18.66        4.08     15.30 o 
  10   5   8     1697.39     1759.08     75.46 o 
  11   5   8     4867.81     5258.87    150.92 o 
  -4   6   8      218.98      219.25     35.69 o 
  -3   6   8        7.03       16.32     17.34 o 
  -2   6   8      145.07      166.22     26.51 o 
  -1   6   8      356.17      390.57     36.71 o 
   0   6   8     3686.58     4017.83    121.35 o 
   2   6   8     1102.70     1163.54     62.21 o 
   3   6   8      181.64      196.81     28.55 o 
   4   6   8     3321.64     3293.81    109.11 o 
   5   6   8     1953.24     1853.91     78.52 o 
   6   6   8     1064.12      997.32     57.11 o 
   7   6   8       79.36       87.70     22.43 o 
   8   6   8      614.19      712.81     48.95 o 
   9   6   8        0.80       11.22     15.30 o 
  -2   7   8       46.69       73.42     21.41 o 
  -1   7   8       41.24       19.38     16.32 o 
   0   7   8      655.19      593.50     45.89 o 
   1   7   8     1436.01     1429.70     70.36 o 
   2   7   8       71.79       61.19     20.40 o 
   3   7   8       59.50       44.87     19.38 o 
   4   7   8     5157.81     5205.85    148.88 o 
   5   7   8      875.64      941.23     58.13 o 
   6   7   8     4659.41     4666.40    139.71 o 
   7   7   8      153.33      161.12     27.53 o 
   8   7   8        3.80        5.10     14.28 o 
   9   7   8       12.98       28.55     18.36 o 
  -2   8   8      947.80      978.96     61.19 o 
  -1   8   8     1900.57     1949.77     85.66 o 
   0   8   8     6081.63     6299.02    171.32 o 
   1   8   8      790.73      805.61     55.07 o 
   2   8   8       54.52       49.97     21.41 o 
   3   8   8        3.67       -3.06     14.28 o 
   4   8   8      604.35      580.24     47.93 o 
   5   8   8       11.37       31.61     19.38 o 
   6   8   8      285.39      301.85     36.71 o 
   7   8   8      121.82      177.44     29.57 o 
   8   8   8      215.13      269.22     35.69 o 
   9   8   8      568.05      593.50     48.95 o 
  -1   9   8     1837.58     2004.84     90.76 o 
   0   9   8     2150.30     2289.35     97.90 o 
   1   9   8     1030.71      991.20     63.22 o 
   2   9   8        4.50        3.06     14.28 o 
   3   9   8     1848.77     2053.79     91.78 o 
   4   9   8     4119.68     4084.12    135.63 o 
   5   9   8      164.93      152.96     30.59 o 
   6   9   8      599.10      614.91     49.97 o 
   7   9   8      397.87      389.55     40.79 o 
   8   9   8     1504.54     1536.77     79.54 o 
   9   9   8     1157.87     1049.33     65.26 o 
   0  10   8      454.25      467.05     47.93 o 
   1  10   8      145.98      148.88     31.61 o 
   2  10   8        2.58        6.12     16.32 o 
   3  10   8     6477.60     6202.15    181.52 o 
   4  10   8     6959.78     7064.86    197.83 o 
   5  10   8      225.98      222.31     34.67 o 
   6  10   8       51.93       29.57     19.38 o 
   7  10   8      509.89      486.42     49.97 o 
   8  10   8        7.51       -6.12     16.32 o 
   3  11   8     1477.14     1443.97     83.62 o 
   4  11   8      707.49      796.43     62.21 o 
   5  11   8       35.30       44.87     23.45 o 
   6  11   8     1732.94     1808.02     92.80 o 
  -1 -10   9     2263.27     2186.26     63.07 o 
   0 -10   9     2829.77     2781.30     78.52 o 
   1 -10   9        6.37        5.10     17.34 o 
  -4  -9   9      355.42      364.05     39.77 o 
  -2  -9   9       40.61       21.01     14.28 o 
  -1  -9   9     8514.15     8305.02    140.90 o 
   0  -9   9     1302.82     1212.39     64.75 o 
   1  -9   9        0.59       -6.12     10.10 o 
   2  -9   9     1776.27     1746.70     62.21 o 
   3  -9   9       56.87       27.74     16.32 o 
  -5  -8   9      743.17      794.39     56.09 o 
  -4  -8   9      271.63      294.71     35.69 o 
  -2  -8   9      489.90      479.28     27.70 o 
  -1  -8   9     1380.14     1349.63     46.13 o 
   0  -8   9       66.30       54.86     13.64 o 
   1  -8   9      476.64      478.51     29.56 o 
   2  -8   9     1098.11     1112.08     44.64 o 
   3  -8   9     2130.08     2192.61     64.79 o 
   4  -8   9     1327.51     1313.42     50.65 o 
   5  -8   9     1051.78     1055.81     86.17 o 
  -5  -7   9        8.34        4.08     18.36 o 
  -4  -7   9      444.79      440.53     40.79 o 
  -2  -7   9       53.24       53.51     14.28 o 
  -1  -7   9     2089.09     2104.86     56.44 o 
   0  -7   9       52.00       48.27     15.30 o 
   1  -7   9      122.81      127.32     16.93 o 
   2  -7   9       27.43       22.14     11.16 o 
   3  -7   9     3194.15     3367.79     80.61 o 
   4  -7   9      183.29      166.91     20.47 o 
   5  -7   9      430.01      463.42     30.49 o 
   6  -7   9      919.93      938.03     61.19 o 
  -6  -6   9       37.10       29.57     21.41 o 
  -5  -6   9        9.61       -6.12     14.28 o 
  -4  -6   9      485.18      542.51     44.87 o 
  -3  -6   9     2110.89     2140.46     85.66 o 
  -2  -6   9     4365.23     4290.53     84.34 o 
  -1  -6   9     4512.39     4378.69     86.30 o 
   0  -6   9      278.93      308.38     22.21 o 
   1  -6   9      152.81      174.95     18.38 o 
   2  -6   9     2460.77     2458.06     63.57 o 
   3  -6   9       38.36       44.87     12.98 o 
   4  -6   9      546.43      516.31     30.26 o 
   5  -6   9        5.91       27.07     11.75 o 
   6  -6   9      970.55      970.50     43.41 o 
   7  -6   9       77.43       84.67     19.89 o 
  -6  -5   9       16.96       20.40     20.40 o 
  -5  -5   9     1397.52     1404.20     72.40 o 
  -4  -5   9      253.15      262.08     32.63 o 
  -3  -5   9        2.74       -6.12     12.24 o 
  -2  -5   9     2408.60     2316.86     85.15 o 
  -1  -5   9      100.19       97.90     13.94 o 
   0  -5   9      831.25      780.96     32.35 o 
   1  -5   9     2701.43     2599.55     62.84 o 
   2  -5   9     8126.71     8053.14    132.86 o 
   3  -5   9     3944.51     3930.89     85.15 o 
   4  -5   9        5.43       11.78      9.56 o 
   5  -5   9       16.14       16.04     15.30 o 
   6  -5   9      737.05      704.55     38.75 o 
   7  -5   9      157.46      147.21     19.58 o 
   8  -5   9      492.26      506.18     52.52 o 
  -6  -4   9      200.41      212.11     34.67 o 
  -5  -4   9     4730.37     4811.20    145.82 o 
  -4  -4   9     4015.88     3858.75    121.35 o 
  -3  -4   9       35.57       25.49     15.30 o 
  -2  -4   9      160.21      177.77     17.85 o 
  -1  -4   9       96.81      112.62     14.77 o 
   0  -4   9       99.74      109.38     14.37 o 
   1  -4   9     1144.06     1124.55     38.86 o 
   2  -4   9     5987.89     6096.84    107.90 o 
   3  -4   9     1415.21     1467.54     46.30 o 
   4  -4   9      587.96      623.98     31.06 o 
   5  -4   9    11331.55    11311.11    175.09 o 
   6  -4   9     6427.49     6351.73    119.05 o 
   7  -4   9       69.52       52.16     14.37 o 
   8  -4   9       74.36      100.62     18.38 o 
  -6  -3   9       10.37        2.04     16.32 o 
  -5  -3   9     1832.16     1874.31     84.64 o 
  -4  -3   9     8851.41     8772.95    209.05 o 
  -3  -3   9      410.68      398.72     35.69 o 
  -2  -3   9      448.11      427.28     31.61 o 
  -1  -3   9     8155.16     7773.56    123.40 o 
   0  -3   9      522.70      494.28     24.81 o 
   1  -3   9      899.40      903.87     34.11 o 
   2  -3   9     1357.75     1392.56     65.26 o 
   3  -3   9      264.89      285.25     21.19 o 
   4  -3   9      141.59      157.80     18.36 o 
   5  -3   9     8251.99     8196.37    136.32 o 
   6  -3   9     2708.04     2702.17     68.39 o 
   7  -3   9       51.35       81.08     15.93 o 
   8  -3   9        2.15       63.72     17.85 o 
   9  -3   9       45.69       48.74     16.12 o 
  -6  -2   9      812.69      844.36     60.17 o 
  -5  -2   9        5.38        2.04     16.32 o 
  -4  -2   9      395.86      433.40     39.77 o 
  -3  -2   9     2104.81     2062.96     81.58 o 
  -2  -2   9     2386.92     2356.31     56.33 o 
  -1  -2   9    11600.68    11513.14    220.27 o 
   0  -2   9       94.83       98.96     15.81 o 
   1  -2   9      196.93      202.22     17.57 o 
   2  -2   9       16.88       11.73      8.65 o 
   3  -2   9       43.40       27.02     10.10 o 
   4  -2   9       76.95       82.74     13.70 o 
   5  -2   9      150.76      160.23     22.94 o 
   6  -2   9      580.45      606.54     31.79 o 
   7  -2   9      285.66      317.40     24.68 o 
   8  -2   9      204.51      219.22     21.77 o 
   9  -2   9     3338.93     3206.17     79.80 o 
  -6  -1   9     4122.72     4059.64    138.69 o 
  -5  -1   9     2699.81     2794.13    106.05 o 
  -4  -1   9     4138.72     4260.53    131.55 o 
  -3  -1   9        8.29       -7.14     12.24 o 
  -2  -1   9      416.96      415.27     24.08 o 
  -1  -1   9      312.09      331.42     30.59 o 
   0  -1   9       37.03       35.15     18.36 o 
   1  -1   9       61.08      134.53     38.75 o 
   2  -1   9      195.93      211.26     17.98 o 
   3  -1   9     1912.13     1841.06     61.70 o 
   4  -1   9     3516.78     3616.01     83.11 o 
   5  -1   9     9104.21     9236.49    145.57 o 
   6  -1   9       65.05       77.18     13.94 o 
   7  -1   9        1.20       -1.91      8.56 o 
   8  -1   9       43.70       66.83     29.06 o 
   9  -1   9     1877.67     1889.67     62.71 o 
  10  -1   9        1.12      -11.22     18.36 o 
  -6   0   9      398.61      415.04     45.89 o 
  -5   0   9     4609.41     4546.07    143.79 o 
  -4   0   9     1783.14     1760.10     79.54 o 
  -3   0   9        4.57        0.00     13.26 o 
  -2   0   9     8253.05     8206.75    129.64 o 
  -1   0   9     6488.26     6311.31    210.07 o 
   0   0   9      321.83      326.84     20.91 o 
   1   0   9      799.58      752.50     29.92 o 
   2   0   9     1080.21     1090.53     37.13 o 
   3   0   9     1638.23     1606.20     45.78 o 
   4   0   9     6682.20     6691.50    135.12 o 
   5   0   9     7141.49     7183.76    120.39 o 
   6   0   9       86.43       85.10     14.05 o 
   7   0   9      498.03      508.96     28.74 o 
   8   0   9     2383.69     2363.65     63.67 o 
   9   0   9     1712.33     1758.44     55.71 o 
  10   0   9        0.23       15.30     18.36 o 
  -6   1   9      487.13      494.58     49.97 o 
  -5   1   9     1443.82     1471.51     77.50 o 
  -4   1   9       54.86       63.22     20.40 o 
  -3   1   9      638.61      657.74     46.91 o 
  -2   1   9    21336.16    21199.16    397.70 o 
  -1   1   9     7975.83     7836.81    125.44 o 
   0   1   9       23.72       27.53     15.30 o 
   1   1   9     2379.53     2253.51     54.79 o 
   2   1   9     1849.61     1890.23     49.36 o 
   3   1   9      228.39      230.75     18.03 o 
   4   1   9      124.82      118.17     14.66 o 
   5   1   9      169.14      152.03     16.93 o 
   6   1   9      470.53      522.44     27.70 o 
   7   1   9       30.14       37.44     12.75 o 
   8   1   9    11283.85    11473.34    175.83 o 
   9   1   9     6549.66     6276.39    117.30 o 
  10   1   9      601.07      516.00     48.95 o 
  -5   2   9      123.96       99.94     26.51 o 
  -4   2   9      100.15       98.92     23.45 o 
  -3   2   9      151.10      137.67     25.49 o 
  -2   2   9     1649.53     1639.70     49.02 o 
  -1   2   9      408.38      405.69     24.48 o 
   0   2   9       20.60       50.39     16.83 o 
   1   2   9     2288.60     2270.91     55.47 o 
   2   2   9    15172.02    14950.94    225.88 o 
   3   2   9      799.16      844.27     33.14 o 
   4   2   9     3364.99     3463.45     72.01 o 
   5   2   9      286.00      272.57     33.65 o 
   6   2   9       19.47       17.34     10.10 o 
   7   2   9      119.73      103.94     15.49 o 
   8   2   9     6959.77     6804.35    120.41 o 
   9   2   9      340.50      358.38     26.31 o 
  10   2   9        9.92       17.34     18.36 o 
  -5   3   9       21.85       -5.10     17.34 o 
  -4   3   9      291.67      303.89     37.73 o 
  -3   3   9     1764.53     1908.98     81.58 o 
  -2   3   9     4012.85     4098.26     96.88 o 
  -1   3   9      208.72      186.84     17.98 o 
   0   3   9       23.37       26.66     10.02 o 
   1   3   9      952.12     1002.42     54.05 o 
   2   3   9    13921.96    13668.12    190.49 o 
   3   3   9      874.78      940.73     48.95 o 
   4   3   9       23.80       32.53     10.53 o 
   5   3   9    11731.41    11342.73    229.44 o 
   6   3   9        8.46        5.23      8.56 o 
   7   3   9      589.80      600.22     29.87 o 
   8   3   9      222.86      244.10     32.63 o 
   9   3   9       52.52       47.09     14.05 o 
  -4   4   9      850.12      911.66     60.17 o 
  -3   4   9     5731.28     6008.39    165.20 o 
  -2   4   9     3124.81     3370.64    129.00 o 
  -1   4   9       77.43      104.81     29.06 o 
   0   4   9     2526.16     2513.20     61.18 o 
   1   4   9      690.01      671.83     30.34 o 
   2   4   9        0.04      -13.26     13.26 o 
   3   4   9       48.19       63.00     12.24 o 
   4   4   9     6246.80     5929.21    126.45 o 
   5   4   9     6485.62     6370.08    108.60 o 
   6   4   9        0.04        4.08     13.26 o 
   7   4   9     1755.96     1813.12     77.50 o 
   8   4   9     5161.37     5028.41    142.77 o 
   9   4   9       93.73       65.26     21.41 o 
  -4   5   9       23.78       20.40     19.38 o 
  -3   5   9     2720.18     2759.46    104.01 o 
  -2   5   9       15.26       26.39     11.88 o 
  -1   5   9        0.58        9.69     10.10 o 
   0   5   9     2936.82     3137.47    114.21 o 
   1   5   9    11053.61    11177.53    244.74 o 
   2   5   9     4655.15     4639.88    134.61 o 
   3   5   9       47.03       52.01     17.34 o 
   4   5   9      103.23       66.28     20.40 o 
   5   5   9      941.78      974.89     58.13 o 
   6   5   9      750.53      752.58     50.99 o 
   7   5   9     1028.75      959.59     58.13 o 
   8   5   9      613.83      776.03     53.03 o 
   9   5   9       83.77      111.15     24.47 o 
  -2   6   9       57.98       60.17     21.41 o 
  -1   6   9       79.57       84.64     21.41 o 
   0   6   9      406.53      433.40     39.77 o 
   1   6   9     6089.48     6385.70    170.30 o 
   2   6   9     2964.08     2864.49    103.00 o 
   3   6   9      153.13      148.88     26.51 o 
   4   6   9     9516.97     9301.18    219.25 o 
   5   6   9     4826.60     4837.71    142.77 o 
   6   6   9      385.06      480.30     41.81 o 
   7   6   9        2.18       34.67     18.36 o 
   8   6   9        8.98       34.67     19.38 o 
   9   6   9       71.84       58.13     21.41 o 
  -2   7   9     1845.07     1966.09     85.66 o 
  -1   7   9       37.09        2.04     16.32 o 
   0   7   9      826.46      811.72     55.07 o 
   1   7   9        7.84        4.08     15.30 o 
   2   7   9       36.66       34.67     19.38 o 
   3   7   9      342.70      407.90     40.79 o 
   4   7   9    10535.94    10578.93    245.76 o 
   5   7   9     3128.90     3120.45    113.19 o 
   6   7   9       60.20       88.72     24.47 o 
   7   7   9       26.49       35.69     19.38 o 
   8   7   9      593.08      653.66     50.99 o 
   9   7   9      481.05      527.21     46.91 o 
  -1   8   9       11.99        8.16     16.32 o 
   0   8   9     2695.41     2926.70    111.15 o 
   1   8   9      280.39      224.35     33.65 o 
   2   8   9        2.44       14.28     17.34 o 
   3   8   9        3.79        6.12     16.32 o 
   4   8   9       44.33       57.11     23.45 o 
   5   8   9     1297.17     1342.00     75.46 o 
   6   8   9       66.78       75.46     24.47 o 
   7   8   9      615.20      688.33     54.05 o 
   8   8   9     6823.78     6326.56    179.48 o 
   9   8   9      169.29      186.62     32.63 o 
   0   9   9      993.59     1090.12     69.34 o 
   1   9   9        6.78       12.24     19.38 o 
   2   9   9      543.79      580.24     50.99 o 
   3   9   9     3322.81     3419.24    125.43 o 
   4   9   9     4826.61     4733.70    152.96 o 
   5   9   9      233.48      254.94     37.73 o 
   6   9   9       45.81       64.24     22.43 o 
   7   9   9      475.10      480.30     47.93 o 
   8   9   9     2396.47     2474.94    105.03 o 
   2  10   9      117.54      152.96     32.63 o 
   3  10   9     3830.31     3775.13    137.67 o 
   4  10   9     2025.91     2029.31     97.90 o 
   5  10   9       32.58       57.11     23.45 o 
   6  10   9      240.73      281.45     39.77 o 
   7  10   9     1434.00     1500.06     84.64 o 
  -1  -9  10     1757.90     1769.04     56.52 o 
   0  -9  10      608.11      678.66     36.41 o 
   1  -9  10      333.19      290.28     25.84 o 
   2  -9  10      186.19      185.10     22.71 o 
  -2  -8  10      957.84      904.52     57.11 o 
  -1  -8  10        8.73       18.26     11.88 o 
   0  -8  10      739.30      740.15     35.97 o 
   1  -8  10       65.09       70.67     20.40 o 
   2  -8  10      107.36      100.12     18.38 o 
   3  -8  10     8399.83     8447.68    151.57 o 
   4  -8  10      852.47      884.68     43.58 o 
  -4  -7  10     2122.45     1949.77     87.70 o 
  -3  -7  10     9029.53     8855.55    217.21 o 
  -2  -7  10        1.07       10.20     15.30 o 
  -1  -7  10        0.72       20.99     34.16 o 
   0  -7  10      307.17      323.79     24.39 o 
   1  -7  10      267.88      280.10     23.76 o 
   2  -7  10      409.05      454.95     29.33 o 
   3  -7  10     2412.05     2497.96    112.17 o 
   4  -7  10       36.19       56.60     15.86 o 
   5  -7  10      281.29      298.42     26.69 o 
  -4  -6  10     2520.59     2486.16     99.94 o 
  -3  -6  10     1569.85     1558.18     75.46 o 
  -2  -6  10      342.37      369.15     36.71 o 
  -1  -6  10      349.51      361.86     24.87 o 
   0  -6  10     1282.82     1220.56     43.51 o 
   1  -6  10       71.10       53.30     13.33 o 
   2  -6  10       86.51      103.55     17.26 o 
   3  -6  10     1248.42     1249.98     47.53 o 
   4  -6  10        1.23        0.00     10.10 o 
   5  -6  10        1.54       -4.57     11.16 o 
   6  -6  10     1684.14     1705.44     59.82 o 
  -5  -5  10      663.34      598.60     50.99 o 
  -4  -5  10      781.27      733.20     54.05 o 
  -3  -5  10      238.15      245.76     33.65 o 
  -2  -5  10       44.72       58.13     18.36 o 
  -1  -5  10      506.95      473.76     30.08 o 
   0  -5  10      500.61      506.58     34.16 o 
   1  -5  10      684.88      697.88     45.38 o 
   2  -5  10     4592.72     4793.38     97.06 o 
   3  -5  10     1304.23     1346.60     63.22 o 
   4  -5  10      654.24      639.20     33.80 o 
   5  -5  10     1632.61     1663.87     56.02 o 
   6  -5  10      693.36      673.35     36.58 o 
   7  -5  10      351.82      381.07     30.05 o 
  -5  -4  10     1573.66     1549.01     80.56 o 
  -4  -4  10     9137.80     8854.53    217.21 o 
  -3  -4  10     2145.14     2057.86     86.68 o 
  -1  -4  10     1688.22     1717.94    104.01 o 
   0  -4  10        1.70       13.14      9.71 o 
   1  -4  10        0.97       -5.45      8.08 o 
   2  -4  10     2095.47     2190.15     59.64 o 
   3  -4  10      716.98      706.55     33.80 o 
   4  -4  10       28.16       28.04     12.26 o 
   5  -4  10     6112.91     6038.51    134.61 o 
   6  -4  10     3527.38     3444.39     83.61 o 
   7  -4  10     1258.34     1257.27     49.36 o 
   8  -4  10        3.42        4.50     18.87 o 
  -5  -3  10     1394.81     1364.43     75.46 o 
  -4  -3  10     5799.04     5565.82    160.10 o 
  -3  -3  10       73.13       75.46     21.41 o 
  -2  -3  10       30.29       28.55     16.32 o 
  -1  -3  10    10678.07    10097.08    154.71 o 
   0  -3  10     2473.04     2508.72     61.81 o 
   1  -3  10     1691.42     1664.07     49.61 o 
   2  -3  10        0.33       -3.06      8.65 o 
   3  -3  10      443.66      423.83     27.03 o 
   4  -3  10      526.26      506.83     29.04 o 
   5  -3  10      739.86      729.94     35.56 o 
   6  -3  10     5265.74     5341.14    107.08 o 
   7  -3  10      751.47      707.19     36.98 o 
   8  -3  10        1.79       13.44     12.01 o 
  -5  -2  10       69.69       79.54     24.47 o 
  -4  -2  10       28.57       33.65     18.36 o 
  -3  -2  10       90.44       86.68     22.43 o 
  -2  -2  10     1952.42     1826.38     77.50 o 
  -1  -2  10     6556.67     6402.73    351.82 o 
   0  -2  10     7434.75     7254.93    159.08 o 
   1  -2  10     1051.80      985.03     37.00 o 
   2  -2  10       92.24      115.24     16.12 o 
   3  -2  10     4843.37     4926.75     95.83 o 
   4  -2  10       25.18       36.89     14.28 o 
   5  -2  10      282.45      274.76     23.04 o 
   6  -2  10     1257.71     1241.43     46.40 o 
   7  -2  10       79.04       82.69     15.93 o 
   8  -2  10      512.80      526.10     33.06 o 
   9  -2  10     9025.86     8930.66    157.32 o 
  -5  -1  10     2532.94     2333.20    100.96 o 
  -4  -1  10      169.18      177.44     30.59 o 
  -3  -1  10      344.89      363.03     36.71 o 
  -2  -1  10      445.97      480.30     40.79 o 
  -1  -1  10        3.79       -9.18     15.30 o 
   0  -1  10     2108.15     2075.30     55.58 o 
   1  -1  10       65.59       92.07     14.66 o 
   2  -1  10     6993.28     7123.13    120.36 o 
   3  -1  10     8727.55     8762.96    140.94 o 
   4  -1  10      538.38      539.99     29.54 o 
   5  -1  10     2623.48     2655.28     66.96 o 
   6  -1  10      148.56      163.78     24.98 o 
   7  -1  10      174.76      152.18     18.71 o 
   8  -1  10      120.09      130.69     18.71 o 
   9  -1  10      659.27      624.02     71.38 o 
  -5   0  10     2223.61     2342.38    103.00 o 
  -4   0  10     1304.65     1311.40     71.38 o 
  -3   0  10      304.23      334.48     36.71 o 
  -2   0  10     8276.33     8123.36    194.77 o 
  -1   0  10     4411.03     4247.85     85.77 o 
   0   0  10       93.05      113.02     21.92 o 
   1   0  10      374.23      360.13     23.04 o 
   2   0  10      515.43      510.93     27.03 o 
   3   0  10      413.30      417.35     25.53 o 
   4   0  10      308.97      301.11     22.32 o 
   5   0  10      525.57      566.17     29.92 o 
   6   0  10      129.45      142.38     17.57 o 
   7   0  10      448.68      450.00     28.09 o 
   8   0  10     2487.04     2458.18     67.68 o 
   9   0  10     2573.46     2673.82     72.66 o 
  -5   1  10        3.39       -9.18     18.36 o 
  -4   1  10      831.76      952.45     61.19 o 
  -3   1  10        7.26       21.41     16.32 o 
  -2   1  10     4905.68     4850.97    138.69 o 
  -1   1  10     3066.03     2908.79     68.12 o 
   0   1  10      198.75      196.81     27.53 o 
   1   1  10      220.34      230.15     19.43 o 
   2   1  10     7498.07     7315.08    121.50 o 
   3   1  10     1216.23     1248.43     42.18 o 
   4   1  10      357.92      371.36     23.76 o 
   5   1  10        3.41       -2.12      8.99 o 
   6   1  10      678.73      701.18     33.52 o 
   7   1  10      443.03      461.90     28.82 o 
   8   1  10     7101.85     7230.16    130.42 o 
   9   1  10     1902.06     1991.95     79.03 o 
  10   1  10      191.79      186.85     47.93 o 
  -4   2  10      574.51      696.49     54.05 o 
  -3   2  10        5.29        9.18     14.28 o 
  -2   2  10       20.04       76.48     20.40 o 
  -1   2  10     1296.40     1256.14    118.80 o 
   0   2  10      271.22      244.60     43.85 o 
   1   2  10     1960.97     1951.06     53.30 o 
   2   2  10    17387.26    17105.73    233.23 o 
   3   2  10     1735.35     1654.27     48.57 o 
   4   2  10        7.96       11.26      8.82 o 
   5   2  10     1361.40     1400.35     46.08 o 
   6   2  10       20.57       15.30     10.74 o 
   7   2  10      731.61      724.56     34.61 o 
   8   2  10      591.31      622.90     69.34 o 
   9   2  10       53.96       47.93     15.14 o 
  10   2  10       51.41       66.04     16.40 o 
  -4   3  10     4994.41     5085.52    158.06 o 
  -3   3  10      668.46      688.33     53.03 o 
  -2   3  10       37.73       25.49     17.34 o 
  -1   3  10      131.62      141.22     17.66 o 
   0   3  10      430.71      451.33     26.25 o 
   1   3  10      931.94      987.96     43.34 o 
   2   3  10     4059.83     4060.65     83.00 o 
   3   3  10       24.57       94.83     62.21 o 
   4   3  10     2948.51     2807.78     66.35 o 
   5   3  10     5706.88     5682.04    104.60 o 
   6   3  10     6006.49     6025.50    109.82 o 
   7   3  10        1.11       -5.10      9.29 o 
   8   3  10     1425.39     1452.50     72.40 o 
   9   3  10      172.24      145.82     29.57 o 
  -3   4  10      862.36      901.46     60.17 o 
  -2   4  10        3.56       -5.10     15.30 o 
  -1   4  10     1050.55     1087.76     41.80 o 
   0   4  10      167.58      157.64     17.66 o 
   1   4  10     1746.36     1706.09     50.53 o 
   2   4  10     2268.55     2285.27     89.74 o 
   3   4  10     1377.02     1363.87     43.82 o 
   4   4  10       23.38       14.79     10.10 o 
   5   4  10     3701.23     3540.59    116.25 o 
   6   4  10     6530.56     6560.08    173.36 o 
   7   4  10      322.43      303.89     34.67 o 
   8   4  10      563.10      564.94     47.93 o 
   9   4  10     1682.36     1631.61     78.52 o 
  -3   5  10       49.93       27.53     22.43 o 
  -2   5  10        0.06       -2.04     18.36 o 
  -1   5  10     2534.37     2516.75     95.86 o 
   0   5  10      430.17      449.71     41.81 o 
   1   5  10     8038.69     8472.12    205.99 o 
   2   5  10      789.05      810.70     54.05 o 
   3   5  10      689.05      701.59     49.97 o 
   4   5  10     2149.56     2185.33     90.76 o 
   5   5  10       13.90        4.08     15.30 o 
   6   5  10      126.87      145.82     29.57 o 
   7   5  10       98.60      174.38     29.57 o 
   8   5  10      253.64      226.39     32.63 o 
   9   5  10      547.45      505.80     46.91 o 
  -1   6  10      448.66      462.97     43.85 o 
   0   6  10        1.21        5.10     15.30 o 
   1   6  10     1081.72     1076.86     64.24 o 
   2   6  10     1223.14     1252.26     68.32 o 
   3   6  10        1.38        8.16     16.32 o 
   4   6  10     5821.59     5833.00    164.18 o 
   5   6  10     4777.43     4612.35    142.77 o 
   6   6  10      617.36      634.29     50.99 o 
   7   6  10       73.87      103.00     25.49 o 
   8   6  10       36.79       64.24     23.45 o 
   9   6  10        2.12        6.12     16.32 o 
  -1   7  10      754.00      768.89     57.11 o 
   0   7  10        2.85        1.02     15.30 o 
   1   7  10      548.75      528.23     46.91 o 
   2   7  10      197.43      227.41     34.67 o 
   3   7  10      626.23      562.90     48.95 o 
   4   7  10      939.68     1008.54     64.24 o 
   5   7  10     5119.41     5280.29    160.10 o 
   6   7  10        2.23       39.77     21.41 o 
   7   7  10       70.91       87.70     24.47 o 
   8   7  10     4565.22     4730.64    150.92 o 
   9   7  10      914.13      971.83     65.26 o 
   0   8  10        0.18        6.12     18.36 o 
   1   8  10       13.66       41.81     22.43 o 
   2   8  10     2591.70     2644.22    108.09 o 
   3   8  10      344.15      325.30     41.81 o 
   4   8  10      198.39      205.99     34.67 o 
   5   8  10      523.44      503.76     47.93 o 
   6   8  10      134.65      133.59     29.57 o 
   7   8  10      967.05      954.49     64.24 o 
   8   8  10     7053.26     7534.97    205.99 o 
   2   9  10     3328.67     3227.52    125.43 o 
   3   9  10      512.50      542.51     52.01 o 
   4   9  10      488.16      486.42     48.95 o 
   5   9  10       19.94       33.65     20.40 o 
   6   9  10       20.43       17.34     19.38 o 
   7   9  10      196.06      181.52     33.65 o 
   0  -8  11      135.54      113.94     19.47 o 
   1  -8  11     1195.67     1194.04     49.20 o 
  -2  -7  11      642.29      591.46     48.95 o 
  -1  -7  11     1182.46     1071.66     43.51 o 
   0  -7  11      262.77      241.22     24.15 o 
   1  -7  11      505.05      469.55     30.91 o 
   2  -7  11      130.68      105.24     18.87 o 
   3  -7  11        0.62        1.68     14.79 o 
   4  -7  11      373.88      410.43     30.98 o 
  -3  -6  11      440.60      408.92     42.83 o 
  -1  -6  11      153.53      177.72     20.19 o 
   0  -6  11     2467.48     2526.96     68.00 o 
   1  -6  11     3434.05     3410.53    134.10 o 
   2  -6  11      429.28      456.98     30.64 o 
   3  -6  11      721.05      696.96     37.00 o 
   4  -6  11      305.29      280.90     26.68 o 
   5  -6  11       26.44       17.36     13.33 o 
  -3  -5  11       34.54       21.41     19.38 o 
  -1  -5  11      476.48      460.26     31.10 o 
   0  -5  11     3977.62     3924.87     86.51 o 
   1  -5  11     2704.79     2731.69     70.17 o 
   2  -5  11     1239.04     1244.16     60.68 o 
   3  -5  11       62.93       98.52     25.49 o 
   4  -5  11     1073.03     1028.81     44.64 o 
   5  -5  11        0.32        1.18     11.02 o 
   6  -5  11      199.43      225.98     56.60 o 
  -4  -4  11     3493.84     3344.79    122.37 o 
  -3  -4  11       28.28       13.26     18.36 o 
  -2  -4  11       35.74       23.45     19.38 o 
  -1  -4  11      971.15      928.35     38.33 o 
   0  -4  11       14.21       24.59     16.32 o 
   1  -4  11      226.13      198.22     20.54 o 
   2  -4  11       18.93       15.39     11.47 o 
   3  -4  11      431.42      442.95     29.04 o 
   4  -4  11     1666.12     1641.17     55.30 o 
   5  -4  11      302.27      276.47     25.41 o 
   6  -4  11     3127.22     3222.27     83.19 o 
   7  -4  11      212.16      208.68     26.00 o 
  -4  -3  11      349.28      346.72     41.81 o 
  -3  -3  11      795.37      757.68     54.05 o 
  -2  -3  11      185.08      203.95     31.61 o 
  -1  -3  11     2906.98     2883.84     70.08 o 
   0  -3  11     7355.97     7189.05    125.64 o 
   1  -3  11      203.77      164.30     18.58 o 
   2  -3  11       14.88       13.60     10.74 o 
   3  -3  11      748.56      763.33     36.77 o 
   4  -3  11      286.02      290.29     24.87 o 
   5  -3  11       61.57       76.81     16.12 o 
   6  -3  11     3811.56     3681.18    160.61 o 
   7  -3  11      698.46      706.91     65.77 o 
  -4  -2  11       50.02       43.85     22.43 o 
  -3  -2  11      104.67      100.96     24.47 o 
  -2  -2  11       80.24       75.46     22.43 o 
  -1  -2  11     3321.24     3128.61     99.94 o 
   0  -2  11     4233.83     4017.32     91.78 o 
   1  -2  11      441.05      426.45     26.86 o 
   2  -2  11     4440.29     4362.34     91.11 o 
   3  -2  11    11289.61    10903.30    170.44 o 
   4  -2  11      146.95      188.29     20.40 o 
   5  -2  11      137.69      100.43     16.93 o 
   6  -2  11      297.56      298.06     26.31 o 
   7  -2  11      108.81       99.25     18.38 o 
   8  -2  11      277.55      240.17     25.11 o 
  -4  -1  11     1181.90     1253.28     72.40 o 
  -3  -1  11     1568.83     1660.16     80.56 o 
  -2  -1  11      153.71      159.08     26.51 o 
  -1  -1  11      556.49      535.13     30.26 o 
   0  -1  11      234.76      213.09     21.19 o 
   1  -1  11       64.58       52.43     14.37 o 
   2  -1  11     5728.74     5573.87    123.39 o 
   3  -1  11     5494.20     5736.49    108.85 o 
   4  -1  11     2164.40     2254.55     69.34 o 
   5  -1  11      210.95      233.48     21.91 o 
   6  -1  11      106.27       87.19     16.93 o 
   7  -1  11     2632.80     2597.99     71.93 o 
   8  -1  11        1.01        2.04     12.26 o 
  -4   0  11     4556.90     4579.72    148.88 o 
  -3   0  11     1927.12     2060.92     90.76 o 
  -2   0  11       90.09       98.92     22.43 o 
  -1   0  11      739.11      722.05     42.32 o 
   0   0  11       84.30       83.62     22.43 o 
   1   0  11      278.22      291.73     23.04 o 
   2   0  11      132.61      139.82     21.92 o 
   3   0  11      417.55      439.27     27.75 o 
   4   0  11     1933.05     1841.31     55.16 o 
   5   0  11      521.90      500.52     29.92 o 
   6   0  11     1434.35     1625.67     53.69 o 
   7   0  11     5263.67     5180.16    106.65 o 
   8   0  11      552.69      620.97     43.85 o 
   9   0  11      469.09      408.05     30.91 o 
  -3   1  11      913.69      818.86     58.13 o 
  -2   1  11      215.40      163.16     27.53 o 
  -1   1  11      133.22      126.04     17.31 o 
   0   1  11     1341.16     1366.39     46.51 o 
   1   1  11       71.89      104.26     32.63 o 
   2   1  11     8115.76     7813.69    132.30 o 
   3   1  11      242.02      242.64     21.91 o 
   4   1  11        3.33        8.23     10.29 o 
   5   1  11      253.65      195.79     28.55 o 
   6   1  11     2387.47     2413.10     66.34 o 
   7   1  11      802.98      826.56     39.66 o 
   8   1  11      242.75      266.61     24.87 o 
   9   1  11       39.46       59.18     16.54 o 
  -3   2  11       10.13       32.63     21.41 o 
  -2   2  11       18.27        4.08     15.30 o 
  -1   2  11        3.31        5.10     10.44 o 
   0   2  11     2253.13     2305.10     62.00 o 
   1   2  11      592.39      764.82     50.99 o 
   2   2  11     6237.38     6061.33    149.39 o 
   3   2  11      383.51      422.44     26.42 o 
   4   2  11       71.53       83.45     15.09 o 
   5   2  11      893.59      905.62     46.91 o 
   6   2  11     2440.42     2517.10     67.35 o 
   7   2  11       94.98      110.16     17.66 o 
   8   2  11      268.91      258.18     24.15 o 
   9   2  11       62.37       49.99     15.49 o 
  -3   3  11      265.62      237.60     37.73 o 
  -2   3  11      326.02      322.24     37.73 o 
  -1   3  11      321.64      351.26     26.31 o 
   0   3  11      201.02      202.16     20.04 o 
   1   3  11      188.40      163.74     18.29 o 
   2   3  11      118.92      121.49     26.00 o 
   3   3  11      126.51      141.16     19.38 o 
   4   3  11       85.09       75.22     28.55 o 
   5   3  11     4384.26     4329.56     90.55 o 
   6   3  11    13079.35    13012.68    196.27 o 
   7   3  11       52.12       66.45     32.12 o 
   8   3  11        0.03        3.06     16.32 o 
   9   3  11     1081.92     1125.81     69.34 o 
  -2   4  11       57.93       23.45     20.40 o 
  -1   4  11     6847.73     6981.75    127.98 o 
   0   4  11     3949.25     3968.15     87.83 o 
   1   4  11      546.78      559.71     30.05 o 
   2   4  11       53.15       50.77     12.98 o 
   3   4  11      162.48      166.22     29.57 o 
   4   4  11      497.78      474.19     43.85 o 
   5   4  11     4604.57     4444.09    138.69 o 
   6   4  11     3122.85     2985.84    112.17 o 
   7   4  11        2.11       -6.12     17.34 o 
   8   4  11      856.68      814.78     57.11 o 
   9   4  11     3391.18     3351.93    122.37 o 
  -1   5  11     4083.84     4354.35    137.67 o 
   0   5  11      964.35     1017.71     64.24 o 
   1   5  11       72.66      192.73     31.61 o 
   2   5  11     1247.64     1273.67     69.34 o 
   3   5  11      513.14      584.32     48.95 o 
   4   5  11       82.29       63.22     22.43 o 
   5   5  11      498.26      501.72     47.93 o 
   6   5  11      293.72      328.36     39.77 o 
   7   5  11       80.59       63.22     23.45 o 
   8   5  11      770.76      752.58     56.09 o 
   9   5  11     2071.36     2025.23     94.84 o 
   0   6  11       18.88       12.24     19.38 o 
   1   6  11     1620.25     1652.00     82.60 o 
   2   6  11     1608.73     1659.14     82.60 o 
   3   6  11     1068.44     1175.78     70.36 o 
   4   6  11      253.78      215.17     33.65 o 
   5   6  11     3546.56     3522.23    125.43 o 
   6   6  11      147.08      195.79     32.63 o 
   7   6  11      278.56      293.69     38.75 o 
   8   6  11      483.52      541.49     49.97 o 
   1   7  11       98.12       90.76     26.51 o 
   2   7  11      158.01      146.84     30.59 o 
   3   7  11      621.63      559.85     50.99 o 
   4   7  11       11.47        0.00     16.32 o 
   5   7  11     1110.94     1383.81     77.50 o 
   6   7  11      403.98      422.18     44.87 o 
   7   7  11       18.03        3.06     17.34 o 
   3   8  11      240.29      183.56     34.67 o 
   4   8  11        5.69       -2.04     16.32 o 
   5   8  11       20.86      -11.22     15.30 o 
   6   8  11       15.79      -12.24     17.34 o 
   0  -6  12     4747.27     4997.73    133.08 o 
   1  -6  12     3694.14     3763.97     90.00 o 
   2  -6  12       31.64       34.98     14.37 o 
   3  -6  12      181.67      183.03     25.49 o 
  -1  -5  12       23.16       28.55     20.40 o 
   0  -5  12     1940.24     1921.32     60.45 o 
   1  -5  12      580.22      545.51     33.48 o 
   2  -5  12      124.87      155.28     20.76 o 
   3  -5  12      570.84      559.12     34.20 o 
   4  -5  12     3668.82     3689.64     91.77 o 
   5  -5  12     2537.93     2606.36    185.60 o 
  -2  -4  12      881.47      841.30     58.13 o 
  -1  -4  12       16.09       23.45     17.34 o 
   0  -4  12     1356.10     1350.33     49.30 o 
   1  -4  12        5.85       -5.63     10.29 o 
   2  -4  12      109.93       98.40     17.85 o 
   3  -4  12      253.99      247.01     24.48 o 
   4  -4  12     7376.43     7571.24    141.46 o 
   5  -4  12      855.98      808.00     41.65 o 
   6  -4  12      650.89      671.00     39.06 o 
  -2  -3  12     2090.18     1978.32     89.74 o 
   0  -3  12     3279.84     3237.76     78.76 o 
   1  -3  12      164.27      151.53     19.47 o 
   2  -3  12      424.19      463.21     50.99 o 
   3  -3  12      337.59      329.87     27.03 o 
   4  -3  12      178.04      200.89     23.76 o 
   5  -3  12      244.35      225.06     34.16 o 
   6  -3  12       63.29       71.91     17.98 o 
  -2  -2  12      564.63      526.19     46.91 o 
   0  -2  12       30.11       25.74     13.33 o 
   1  -2  12      409.45      417.71     28.48 o 
   2  -2  12     1199.82     1107.43     44.31 o 
   3  -2  12     3696.89     3649.73     86.06 o 
   4  -2  12     3999.01     3907.29     90.39 o 
   5  -2  12       21.45       41.81     14.77 o 
   6  -2  12        1.69      -11.02     11.02 o 
   7  -2  12      148.52      142.00     22.35 o 
  -2  -1  12     1928.47     1869.21     86.68 o 
  -1  -1  12       40.18       27.53     18.36 o 
   0  -1  12      156.75      155.17     19.74 o 
   1  -1  12      269.83      264.89     23.76 o 
   2  -1  12        1.81       12.67     12.60 o 
   3  -1  12     4684.43     4558.03     97.69 o 
   4  -1  12     3479.05     3410.86    142.26 o 
   5  -1  12      141.96      160.76     20.19 o 
   6  -1  12     2242.65     2209.80     66.96 o 
   7  -1  12     3336.56     3369.08     96.88 o 
  -2   0  12     1280.02     1229.82     69.34 o 
  -1   0  12      131.88      136.65     26.51 o 
   0   0  12     2079.81     2105.79     87.70 o 
   1   0  12     1058.92     1016.83     43.34 o 
   2   0  12      425.20      397.54     28.09 o 
   3   0  12      948.44      869.20     39.29 o 
   4   0  12       27.28       40.54     14.77 o 
   5   0  12       11.46       16.10     11.88 o 
   6   0  12     4626.15     4785.73    103.46 o 
   7   0  12     5491.05     5524.62    151.94 o 
   8   0  12      321.98      261.50     26.65 o 
  -2   1  12       15.44       -7.14     15.30 o 
  -1   1  12      603.37      541.49     45.89 o 
   0   1  12     6636.66     6239.93    117.89 o 
   1   1  12      565.22      591.51     32.80 o 
   2   1  12      408.74      412.37     27.70 o 
   3   1  12      834.72      824.95     38.22 o 
   4   1  12       51.67       38.29     14.37 o 
   5   1  12      269.97      268.80     24.15 o 
   6   1  12      391.45      338.98     28.09 o 
   7   1  12     1190.34     1178.92     48.30 o 
   8   1  12      323.14      304.06     41.81 o 
  -2   2  12      101.60       83.62     25.49 o 
  -1   2  12      374.29      406.88     40.79 o 
   0   2  12      787.97      699.84     36.37 o 
   1   2  12      330.53      347.84     25.53 o 
   2   2  12      108.04      107.73     17.26 o 
   3   2  12      999.70      989.41     42.38 o 
   4   2  12     2104.82     2069.63     61.50 o 
   5   2  12      102.33      136.39     19.43 o 
   6   2  12     3609.78     3726.78     87.50 o 
   7   2  12       16.32        7.92     21.41 o 
   8   2  12        0.42        2.70     20.40 o 
  -1   3  12     2184.02     2231.22     93.82 o 
   0   3  12     3437.41     3313.34     80.72 o 
   1   3  12      268.93      273.72     24.48 o 
   2   3  12      192.93      221.29     33.65 o 
   3   3  12       23.17       23.45     12.74 o 
   4   3  12     2143.35     2049.64     60.54 o 
   5   3  12     1575.99     1617.71     54.15 o 
   6   3  12     4661.74     4599.09    146.84 o 
   7   3  12      343.20      365.07     42.83 o 
   8   3  12       83.30       71.38     25.49 o 
   0   4  12     2851.37     2927.92     76.39 o 
   1   4  12        5.70       -2.04     15.30 o 
   2   4  12      391.97      414.02     43.85 o 
   3   4  12       21.89       12.24     17.34 o 
   4   4  12      233.40      268.20     36.71 o 
   5   4  12      238.81      179.48     31.61 o 
   6   4  12       84.49       63.22     25.49 o 
   7   4  12        4.32        4.08     19.38 o 
   8   4  12      125.36      112.17     27.53 o 
   0   5  12      486.66      469.09     45.89 o 
   1   5  12      508.01      560.86     48.95 o 
   2   5  12      855.48      870.87     62.21 o 
   3   5  12     4299.96     4374.75    143.79 o 
   4   5  12     1464.42     1570.42     82.60 o 
   5   5  12     1593.53     1483.74     79.54 o 
   6   5  12       19.82       17.34     19.38 o 
   7   5  12      109.46      121.35     29.57 o 
   2   6  12      885.45      834.16     62.21 o 
   3   6  12     5697.33     5941.09    177.44 o 
   4   6  12      499.12      478.26     49.97 o 
   5   6  12      392.27      367.11     42.83 o 
   6   6  12      738.35      758.70     59.15 o 
   1  -4  13      556.83      487.66     32.76 o 
   2  -4  13      160.44      174.65     41.30 o 
   3  -4  13      294.13      286.67     27.59 o 
   0  -3  13       12.68        6.96     12.19 o 
   1  -3  13      511.58      462.96     32.12 o 
   2  -3  13      534.26      548.85     62.71 o 
   3  -3  13       29.46       44.43     15.81 o 
   4  -3  13      142.32      138.78     21.60 o 
   0  -2  13       47.36       63.92     33.14 o 
   1  -2  13     1185.83     1179.46     48.25 o 
   2  -2  13     2171.10     2173.75     65.90 o 
   3  -2  13     1608.44     1582.78     56.60 o 
   4  -2  13     1680.60     1613.82     58.35 o 
   5  -2  13      337.06      277.37     27.70 o 
   0  -1  13      329.70      387.51     41.81 o 
   1  -1  13      288.28      284.23     25.53 o 
   2  -1  13      346.68      327.43     44.36 o 
   3  -1  13     2131.66     2148.88     65.61 o 
   4  -1  13        1.22       23.01     19.38 o 
   5  -1  13      625.35      615.44     36.77 o 
   6  -1  13      839.30      916.92     45.41 o 
   0   0  13     3238.43     3175.49     81.12 o 
   1   0  13     1410.71     1422.49     52.64 o 
   2   0  13      393.32      393.48     53.54 o 
   3   0  13       18.83        9.70     12.60 o 
   4   0  13       48.95       43.97     15.81 o 
   5   0  13       10.12       13.53     13.64 o 
   6   0  13      770.07      722.27     39.29 o 
   0   1  13     2904.97     2887.33     77.14 o 
   1   1  13     4517.57     4451.23    140.73 o 
   2   1  13       40.07       39.58     15.49 o 
   3   1  13      183.96      219.59     28.55 o 
   4   1  13     2453.10     2505.43     71.68 o 
   5   1  13      348.02      354.98     29.14 o 
   6   1  13      130.54      109.54     19.10 o 
   0   2  13       38.02       56.75     16.54 o 
   1   2  13     1451.73     1398.41     85.66 o 
   2   2  13      406.25      351.52     28.42 o 
   3   2  13       54.58       66.86     21.41 o 
   4   2  13     5828.61     5751.75    209.05 o 
   5   2  13      330.33      327.13     27.59 o 
   6   2  13      841.23      826.76     41.03 o 
   1   3  13       62.28       40.93     16.12 o 
   2   3  13      124.86      106.94     18.38 o 
   3   3  13      278.96      292.65     28.04 o 
   4   3  13     2081.70     1948.75     93.82 o 
   5   3  13      190.76      157.04     31.61 o 
   6   3  13      146.90       91.78     27.53 o 
   2   4  13        5.23        4.08     16.32 o 
   3   4  13      870.50      856.59     63.22 o 
   4   4  13      604.72      579.22     53.03 o 
   5   4  13      219.86      211.09     35.69 o 
                                                 
